# Supplementary material for: Na5(NH4)Mn3[B9P6O33(OH)3]·1.5H2O
Source: Acta Crystallogr Sect E Struct Rep Online. 2008 Nov 22;64(Pt 12):i82–3. doi: 10.1107/S1600536808037884 (PMC2959984; doi:10.1107/S1600536808037884)
Supplement: Supplementary file 1 [file e-64-00i82-sup1.cif]

##############################################################################
###                                                                        ###
###        Electronic paper (Acta Crystallographica Section E)             ###
###                                                                        ###
##############################################################################
#                                                                            #
# This CIF contains the data in a paper accepted for publication in Acta     #
# Crystallographica Section E. It conforms to the requirements of Notes      #
# for Authors for Section E, and has been peer reviewed under the auspices   #
# of the IUCr Commission on Journals.                                        #
#                                                                            #
# Full details of the Crystallographic Information File format               #
# are given in the paper "The Crystallographic Information File (CIF):       #
# a New Standard Archive File for Crystallography" by S. R. Hall, F. H.      #
# Allen and I. D. Brown [Acta Cryst. (1991), A47, 655-685].                  #
#                                                                            #
# The current version of the core CIF dictionary is obtainable from          #
# ftp://ftp.iucr.org/pub/cif_core.dic. The current version number is 2.4.    #
#                                                                            #
# Software is freely available for graphical display of the structure(s) in  #
# this CIF.  For information consult the CIF home page http://www.iucr.org/  #
# cif/home.html                                                              #
#                                                                            #
# This file may be used for bona fide research purposes within the           #
# scientific community so long as proper attribution is given to the journal # 
# article from which it was obtained.                                        #
#                                                                            #
##############################################################################
                                             
data_I
_audit_creation_method     SHELXL-97
_chemical_name_systematic
;
Pentasodium ammonium trimanganese(II) borophosphate sesquihydrate
;
_chemical_name_common     ?
_chemical_formula_moiety     ?
_chemical_formula_sum     'B18 H20 Mn6 N2 Na10 O75 P12'
_chemical_formula_structural     'Na5 (N H4) Mn3 [B9 P6 O33 (O H)3] (H2 O)1.5'
_chemical_formula_iupac     'Na5 (N H4) Mn3 [B9 P6 O33 (O H)3], 1.5(H2 O)'
_chemical_formula_weight     2373.94
_chemical_melting_point     ?
_symmetry_cell_setting     hexagonal
_symmetry_space_group_name_H-M     'P 63'
_symmetry_space_group_name_Hall     'P 6c'
loop_
    _symmetry_equiv_pos_as_xyz
    'x, y, z'
    '-x, -y, z+1/2'
    '-y, x-y, z'
    'y, -x+y, z+1/2'
    '-x+y, -x, z'
    'x-y, x, z+1/2'
_cell_length_a     11.9331(2)
_cell_length_b     11.9331(2)
_cell_length_c     12.1290(4)
_cell_angle_alpha     90.00
_cell_angle_beta     90.00
_cell_angle_gamma     120.00
_cell_volume     1495.76(6)
_cell_formula_units_Z     1
_cell_measurement_reflns_used     7346
_cell_measurement_theta_min     2.0
_cell_measurement_theta_max     33.6
_cell_measurement_temperature     295
_exptl_crystal_description     prism
_exptl_crystal_colour     colourless
_exptl_crystal_size_max     0.075
_exptl_crystal_size_mid     0.040
_exptl_crystal_size_min     0.040
_exptl_crystal_density_diffrn     2.635
_exptl_crystal_density_meas     ?
_exptl_crystal_density_method     'not measured'
_exptl_crystal_F_000     1164
_exptl_absorpt_coefficient_mu     1.792
_exptl_absorpt_correction_type     multi-scan
_exptl_absorpt_process_details     '(Blessing, 1995)'
_exptl_absorpt_correction_T_min     0.779
_exptl_absorpt_correction_T_max     0.931
_exptl_special_details
;
;
_diffrn_ambient_temperature     295
_diffrn_radiation_type     MoK\a
_diffrn_radiation_wavelength     0.71073
_diffrn_radiation_source     'fine-focus sealed tube'
_diffrn_radiation_monochromator     graphite
_diffrn_measurement_device     'Rigaku Mercury AFC7 CCD'
_diffrn_measurement_method     '\w-scans'
_diffrn_reflns_number     12243
_diffrn_reflns_av_R_equivalents     0.0303
_diffrn_reflns_av_sigmaI/netI     0.0286
_diffrn_reflns_theta_min     1.97
_diffrn_reflns_theta_max     29.99
_diffrn_reflns_theta_full     29.99
_diffrn_measured_fraction_theta_max     0.998
_diffrn_measured_fraction_theta_full     0.998
_diffrn_reflns_limit_h_min     -16
_diffrn_reflns_limit_h_max     12
_diffrn_reflns_limit_k_min     -16
_diffrn_reflns_limit_k_max     16
_diffrn_reflns_limit_l_min     -16
_diffrn_reflns_limit_l_max     16
_refine_special_details
;
Refinement of <i>F</i>^2^ against ALL reflections. The weighted <i>R</i>-factor
<i>wR</i> and goodness of fit <i>S</i> are based on <i>F</i>^2^, conventional
<i>R</i>-factors <i>R</i> are based on <i>F</i>, with <i>F</i> set to zero for
negative <i>F</i>^2^. The threshold expression of <i>F</i>^2^ >
\s(<i>F</i>^2^) is used only for calculating <i>R</i>-factors(gt) <i>etc</i>.
and is not relevant to the choice of reflections for refinement.
<i>R</i>-factors based on <i>F</i>^2^ are statistically about twice as large
as those based on <i>F</i>, and <i>R</i>- factors based on ALL data will be
even larger.
;
_reflns_number_total     2891
_reflns_number_gt     2784
_reflns_threshold_expression     'I>2\s(I)'
_refine_ls_structure_factor_coef     Fsqd
_refine_ls_matrix_type     full
_refine_ls_R_factor_all     0.0412
_refine_ls_R_factor_gt     0.0398
_refine_ls_wR_factor_gt     0.0973
_refine_ls_wR_factor_ref     0.0988
_refine_ls_goodness_of_fit_ref     1.123
_refine_ls_restrained_S_all     1.122
_refine_ls_number_reflns     2891
_refine_ls_number_parameters     191
_refine_ls_number_restraints     1
_refine_ls_hydrogen_treatment     mixed
_refine_ls_weighting_scheme     calc
_refine_ls_weighting_details
              'w=1/[\s^2^(Fo^2^)+(0.0419P)^2^+2.5644P] where P=(Fo^2^+2Fc^2^)/3'
_atom_sites_solution_hydrogens     difmap
_atom_sites_solution_primary     direct
_atom_sites_solution_secondary     difmap
_refine_ls_shift/su_max     0.000
_refine_ls_shift/su_mean     0.000
_refine_diff_density_max     0.661
_refine_diff_density_min     -0.806
_refine_ls_extinction_method     none
_refine_ls_extinction_coef     ?
_refine_ls_extinction_expression
                                  'Fc^*^=kFc[1+0.001xFc^2^\l^3^/sin(2\q)]^-1/4^'
_refine_ls_abs_structure_details     'Flack (1983), 1374 Friedel pairs'
_refine_ls_abs_structure_Flack     0.43(3)
loop_
    _atom_type_symbol
    _atom_type_description
    _atom_type_scat_dispersion_real
    _atom_type_scat_dispersion_imag
    _atom_type_scat_source
    'O' 'O' 0.0106 0.0060
                         'International Tables Vol C Tables 4.2.6.8 and 6.1.1.4'
    'B' 'B' 0.0013 0.0007
                         'International Tables Vol C Tables 4.2.6.8 and 6.1.1.4'
    'Mn' 'Mn' 0.3368 0.7283
                         'International Tables Vol C Tables 4.2.6.8 and 6.1.1.4'
    'N' 'N' 0.0061 0.0033
                         'International Tables Vol C Tables 4.2.6.8 and 6.1.1.4'
    'Na' 'Na' 0.0362 0.0249
                         'International Tables Vol C Tables 4.2.6.8 and 6.1.1.4'
    'H' 'H' 0.0000 0.0000
                         'International Tables Vol C Tables 4.2.6.8 and 6.1.1.4'
    'P' 'P' 0.1023 0.0942
                         'International Tables Vol C Tables 4.2.6.8 and 6.1.1.4'
_computing_data_collection     'CrystalClear (Rigaku/MSC, 2005)'
_computing_cell_refinement     'CrystalClear (Rigaku/MSC, 2005)'
_computing_data_reduction     'CrystalClear (Rigaku/MSC, 2005)'
_computing_structure_solution     'SHELXS97 (Sheldrick, 2008)'
_computing_structure_refinement     'SHELXL97 (Sheldrick, 2008)'
_computing_molecular_graphics     'DIAMOND (Brandenburg, 2004)'
_computing_publication_material     'SHELXL97 (Sheldrick, 2008)'
loop_
    _atom_site_type_symbol
    _atom_site_label
    _atom_site_fract_x
    _atom_site_fract_y
    _atom_site_fract_z
    _atom_site_U_iso_or_equiv
    _atom_site_adp_type
    _atom_site_calc_flag
    _atom_site_refinement_flags
    _atom_site_occupancy
    _atom_site_disorder_assembly
    _atom_site_disorder_group
    Mn Mn2 0.50444(6) 0.50073(7) 0.04544(11) 0.01330(12) Uani d . 1 . .
    P P1 0.62139(9) 0.81051(9) 0.00965(7) 0.0111(2) Uani d . 1 . .
    P P2 0.37924(9) 0.19394(10) 0.08857(7) 0.0120(2) Uani d . 1 . .
    B B1 0.2928(4) 0.2502(4) 0.6961(4) 0.0118(7) Uani d . 1 . .
    B B2 0.2992(4) 0.2504(5) 0.8974(4) 0.0151(8) Uani d . 1 . .
    B B3 0.4938(3) 0.4004(3) 0.7921(5) 0.0159(6) Uani d . 1 . .
    O O1 0.5750(3) 0.6785(3) 0.9591(3) 0.0169(6) Uani d . 1 . .
    O O2 0.7011(3) 0.9084(3) 0.9177(2) 0.0162(6) Uani d . 1 . .
    O O3 0.7199(3) 0.8385(3) 0.1043(2) 0.0150(6) Uani d . 1 . .
    O O4 0.5126(3) 0.8296(3) 0.0515(3) 0.0177(5) Uani d . 1 . .
    O O5 0.2925(3) 0.0953(3) 0.1789(2) 0.0152(5) Uani d . 1 . .
    O O6 0.4181(3) 0.3245(3) 0.1360(3) 0.0179(6) Uani d . 1 . .
    O O7 0.2859(3) 0.1639(3) 0.9886(3) 0.0182(6) Uani d . 1 . .
    O O8 0.6857(3) 0.5090(3) 0.0545(3) 0.0175(6) Uani d . 1 . .
    O O9 0.5731(3) 0.6364(3) 0.1961(3) 0.0147(5) Uani d . 1 . .
    O O10 0.26579(18) 0.17981(18) 0.7974(3) 0.0132(3) Uani d . 1 . .
    O O11 0.4355(3) 0.3637(3) 0.8933(3) 0.0157(6) Uani d . 1 . .
    O O12 0.6273(2) 0.4785(2) 0.7907(3) 0.0235(5) Uani d . 1 . .
    H H1 0.648(7) 0.498(7) 0.723(6) 0.07(2) Uiso d . 1 . .
    Na Na1 0.71486(14) 0.73129(14) 0.8014(2) 0.0273(3) Uani d . 1 . .
    Na Na2 0.3333 0.6667 0.9533(3) 0.0251(6) Uani d S 1 . .
    N N 0.0000 0.0000 0.0452(12) 0.0243(10) Uani d S 1 . .
    Na Na3 0.6667 0.3333 0.9477(3) 0.0248(6) Uani d S 1 . .
    O O13 0.0000 0.0000 0.8007(19) 0.041(2) Uiso d SP 0.50 . .
    O O14 0.3333 0.6667 0.7692(9) 0.090(3) Uiso d S 1 . .
loop_
    _atom_site_aniso_label
    _atom_site_aniso_U_11
    _atom_site_aniso_U_22
    _atom_site_aniso_U_33
    _atom_site_aniso_U_12
    _atom_site_aniso_U_13
    _atom_site_aniso_U_23
    Mn2 0.0140(2) 0.01171(19) 0.0136(2) 0.00596(15) -0.00045(17) 0.00050(14)
    P1 0.0127(4) 0.0114(4) 0.0093(4) 0.0061(3) 0.0005(3) 0.0014(3)
    P2 0.0128(4) 0.0126(4) 0.0103(4) 0.0061(4) -0.0003(4) 0.0009(3)
    B1 0.0110(17) 0.0120(17) 0.0113(18) 0.0050(14) 0.0000(15) 0.0011(15)
    B2 0.018(2) 0.0153(18) 0.014(2) 0.0096(16) 0.0016(16) 0.0004(16)
    B3 0.0135(13) 0.0121(12) 0.0206(17) 0.0054(10) 0.0010(19) 0.0038(19)
    O1 0.0212(13) 0.0161(12) 0.0113(14) 0.0079(11) 0.0016(11) 0.0013(10)
    O2 0.0210(14) 0.0136(12) 0.0125(12) 0.0076(11) 0.0022(11) 0.0018(10)
    O3 0.0168(13) 0.0148(12) 0.0128(14) 0.0075(10) -0.0020(11) 0.0041(10)
    O4 0.0158(12) 0.0161(12) 0.0214(14) 0.0081(11) 0.0002(11) -0.0001(11)
    O5 0.0188(13) 0.0134(12) 0.0129(12) 0.0078(10) 0.0019(11) 0.0022(10)
    O6 0.0211(13) 0.0129(12) 0.0184(15) 0.0074(11) 0.0021(12) 0.0014(11)
    O7 0.0179(14) 0.0180(13) 0.0150(15) 0.0061(11) -0.0019(12) 0.0034(11)
    O8 0.0124(11) 0.0162(12) 0.0229(14) 0.0064(10) 0.0007(11) -0.0036(11)
    O9 0.0159(12) 0.0160(12) 0.0086(12) 0.0053(10) 0.0001(11) -0.0001(11)
    O10 0.0151(8) 0.0132(8) 0.0117(8) 0.0074(7) -0.0023(13) -0.0018(13)
    O11 0.0146(12) 0.0156(12) 0.0142(14) 0.0055(10) -0.0013(11) -0.0007(11)
    O12 0.0143(10) 0.0297(12) 0.0193(13) 0.0055(9) -0.0020(14) 0.0008(15)
    Na1 0.0289(7) 0.0381(7) 0.0212(7) 0.0215(6) -0.0001(10) -0.0012(11)
    Na2 0.0238(8) 0.0238(8) 0.0278(15) 0.0119(4) 0.000 0.000
    N 0.0161(12) 0.0161(12) 0.041(3) 0.0081(6) 0.000 0.000
    Na3 0.0241(8) 0.0241(8) 0.0261(14) 0.0121(4) 0.000 0.000
_geom_special_details
;
All e.s.d.'s (except the e.s.d. in the dihedral angle between two l.s. planes)
are estimated using the full covariance matrix. The cell e.s.d.'s are taken
into account individually in the estimation of e.s.d.'s in distances, angles
and torsion angles; correlations between e.s.d.'s in cell parameters are only
used when they are defined by crystal symmetry. An approximate (isotropic)
treatment of cell e.s.d.'s is used for estimating e.s.d.'s involving l.s.
planes.
;
loop_
    _geom_bond_atom_site_label_1
    _geom_bond_atom_site_label_2
    _geom_bond_site_symmetry_2
    _geom_bond_distance
    _geom_bond_publ_flag
    Mn2 O8 . 2.118(3) ?
    Mn2 O1 1_554 2.126(3) ?
    Mn2 O6 . 2.127(3) ?
    Mn2 O4 5_565 2.162(3) ?
    Mn2 O9 . 2.303(3) ?
    Mn2 O11 1_554 2.326(4) ?
    Mn2 Na3 1_554 3.6069(13) ?
    Mn2 Na2 1_554 3.6582(12) ?
    P1 O1 1_554 1.513(3) ?
    P1 O4 . 1.514(3) ?
    P1 O2 1_554 1.550(3) ?
    P1 O3 . 1.555(3) ?
    P1 Na2 1_554 3.0544(12) ?
    P1 Na1 1_554 3.094(3) ?
    P2 O6 . 1.500(3) ?
    P2 O8 3_655 1.505(3) ?
    P2 O5 . 1.562(3) ?
    P2 O7 1_554 1.562(3) ?
    P2 Na1 2_664 3.118(3) ?
    P2 Na3 1_554 3.4270(19) ?
    B1 O10 . 1.430(5) ?
    B1 O5 6 1.475(5) ?
    B1 O3 2_665 1.491(5) ?
    B1 O9 2_665 1.493(5) ?
    B2 O10 . 1.416(6) ?
    B2 O7 . 1.466(6) ?
    B2 O2 5_565 1.494(5) ?
    B2 O11 . 1.509(5) ?
    B3 O9 2_665 1.354(6) ?
    B3 O11 . 1.371(6) ?
    B3 O12 . 1.386(4) ?
    O1 P1 1_556 1.513(3) ?
    O1 Mn2 1_556 2.126(3) ?
    O1 Na1 . 2.407(4) ?
    O1 Na2 . 2.817(3) ?
    O2 B2 3_665 1.494(5) ?
    O2 P1 1_556 1.550(3) ?
    O2 Na1 . 2.614(4) ?
    O3 B1 2_664 1.491(5) ?
    O4 Mn2 3_665 2.162(3) ?
    O4 Na2 1_554 2.370(3) ?
    O5 B1 4_554 1.475(5) ?
    O5 Na1 2_664 2.584(3) ?
    O6 Na1 2_664 2.434(4) ?
    O7 P2 1_556 1.562(3) ?
    O8 P2 5_665 1.505(3) ?
    O8 Na3 1_554 2.376(3) ?
    O9 B3 2_664 1.354(6) ?
    O9 B1 2_664 1.493(5) ?
    O10 Na1 3_655 2.360(2) ?
    O11 Mn2 1_556 2.326(4) ?
    O12 Na1 . 2.656(3) ?
    O12 Na3 . 2.768(4) ?
    O12 H1 . 0.86(8) ?
    Na1 O10 5_665 2.360(2) ?
    Na1 O6 2_665 2.434(4) ?
    Na1 O5 2_665 2.584(3) ?
    Na1 P1 1_556 3.094(3) ?
    Na1 P2 2_665 3.118(3) ?
    Na1 H1 . 2.66(8) ?
    Na2 O14 . 2.232(11) ?
    Na2 O4 3_666 2.370(3) ?
    Na2 O4 1_556 2.370(3) ?
    Na2 O4 5_566 2.370(3) ?
    Na2 O1 3_665 2.817(3) ?
    Na2 O1 5_565 2.817(3) ?
    Na2 P1 3_666 3.0544(12) ?
    Na2 P1 1_556 3.0544(12) ?
    Na2 P1 5_566 3.0544(12) ?
    Na2 Mn2 3_666 3.6582(12) ?
    Na2 Mn2 5_566 3.6582(12) ?
    Na3 O8 5_666 2.376(3) ?
    Na3 O8 3_656 2.376(3) ?
    Na3 O8 1_556 2.376(3) ?
    Na3 O12 3_655 2.768(4) ?
    Na3 O12 5_665 2.768(4) ?
    Na3 P2 3_656 3.4270(19) ?
    Na3 P2 5_666 3.4270(19) ?
    Na3 P2 1_556 3.4270(19) ?
    Na3 Mn2 5_666 3.6069(13) ?
    Na3 Mn2 3_656 3.6069(13) ?
    Na3 Mn2 1_556 3.6069(13) ?
loop_
    _geom_angle_atom_site_label_1
    _geom_angle_atom_site_label_2
    _geom_angle_atom_site_label_3
    _geom_angle_site_symmetry_1
    _geom_angle_site_symmetry_3
    _geom_angle
    _geom_angle_publ_flag
    O8 Mn2 O1 . 1_554 95.34(12) ?
    O8 Mn2 O6 . . 89.88(12) ?
    O1 Mn2 O6 1_554 . 174.49(15) ?
    O8 Mn2 O4 . 5_565 174.93(18) ?
    O1 Mn2 O4 1_554 5_565 88.22(11) ?
    O6 Mn2 O4 . 5_565 86.46(12) ?
    O8 Mn2 O9 . . 86.00(12) ?
    O1 Mn2 O9 1_554 . 82.24(11) ?
    O6 Mn2 O9 . . 96.39(14) ?
    O4 Mn2 O9 5_565 . 90.91(12) ?
    O8 Mn2 O11 . 1_554 93.89(12) ?
    O1 Mn2 O11 1_554 1_554 97.79(14) ?
    O6 Mn2 O11 . 1_554 83.59(12) ?
    O4 Mn2 O11 5_565 1_554 89.20(12) ?
    O9 Mn2 O11 . 1_554 179.89(14) ?
    O1 P1 O4 1_554 . 113.43(17) ?
    O1 P1 O2 1_554 1_554 105.09(17) ?
    O4 P1 O2 . 1_554 112.12(18) ?
    O1 P1 O3 1_554 . 111.51(18) ?
    O4 P1 O3 . . 109.4(2) ?
    O2 P1 O3 1_554 . 104.87(18) ?
    O6 P2 O8 . 3_655 114.34(17) ?
    O6 P2 O5 . . 104.92(18) ?
    O8 P2 O5 3_655 . 112.87(17) ?
    O6 P2 O7 . 1_554 110.57(19) ?
    O8 P2 O7 3_655 1_554 109.5(2) ?
    O5 P2 O7 . 1_554 104.11(17) ?
    O10 B1 O5 . 6 109.7(3) ?
    O10 B1 O3 . 2_665 108.1(3) ?
    O5 B1 O3 6 2_665 108.4(3) ?
    O10 B1 O9 . 2_665 110.9(3) ?
    O5 B1 O9 6 2_665 110.6(3) ?
    O3 B1 O9 2_665 2_665 109.0(3) ?
    O10 B2 O7 . . 109.1(4) ?
    O10 B2 O2 . 5_565 109.2(3) ?
    O7 B2 O2 . 5_565 107.9(3) ?
    O10 B2 O11 . . 111.2(3) ?
    O7 B2 O11 . . 110.1(4) ?
    O2 B2 O11 5_565 . 109.2(4) ?
    O9 B3 O11 2_665 . 123.0(3) ?
    O9 B3 O12 2_665 . 120.0(5) ?
    O11 B3 O12 . . 117.0(5) ?
    P1 O1 Mn2 1_556 1_556 126.55(19) ?
    P1 O1 Na1 1_556 . 101.82(16) ?
    Mn2 O1 Na1 1_556 . 121.96(15) ?
    P1 O1 Na2 1_556 . 83.98(13) ?
    Mn2 O1 Na2 1_556 . 94.45(11) ?
    Na1 O1 Na2 . . 123.48(15) ?
    B2 O2 P1 3_665 1_556 135.3(3) ?
    B2 O2 Na1 3_665 . 132.2(3) ?
    P1 O2 Na1 1_556 . 92.40(14) ?
    B1 O3 P1 2_664 . 127.0(3) ?
    P1 O4 Mn2 . 3_665 127.87(17) ?
    P1 O4 Na2 . 1_554 101.43(16) ?
    Mn2 O4 Na2 3_665 1_554 107.56(13) ?
    B1 O5 P2 4_554 . 131.9(3) ?
    B1 O5 Na1 4_554 2_664 133.0(2) ?
    P2 O5 Na1 . 2_664 94.29(14) ?
    P2 O6 Mn2 . . 125.0(2) ?
    P2 O6 Na1 . 2_664 102.20(17) ?
    Mn2 O6 Na1 . 2_664 128.53(15) ?
    B2 O7 P2 . 1_556 127.6(3) ?
    P2 O8 Mn2 5_665 . 128.59(17) ?
    P2 O8 Na3 5_665 1_554 122.40(16) ?
    Mn2 O8 Na3 . 1_554 106.59(13) ?
    B3 O9 B1 2_664 2_664 119.0(3) ?
    B3 O9 Mn2 2_664 . 120.6(2) ?
    B1 O9 Mn2 2_664 . 118.7(2) ?
    B2 O10 B1 . . 118.2(2) ?
    B2 O10 Na1 . 3_655 115.7(3) ?
    B1 O10 Na1 . 3_655 119.3(3) ?
    B3 O11 B2 . . 117.6(3) ?
    B3 O11 Mn2 . 1_556 122.7(2) ?
    B2 O11 Mn2 . 1_556 116.6(3) ?
    B3 O12 Na1 . . 115.5(2) ?
    B3 O12 Na3 . . 94.0(3) ?
    Na1 O12 Na3 . . 125.72(15) ?
    B3 O12 H1 . . 106(5) ?
    Na1 O12 H1 . . 81(5) ?
    Na3 O12 H1 . . 135(5) ?
    O10 Na1 O1 5_665 . 125.56(16) ?
    O10 Na1 O6 5_665 2_665 120.09(16) ?
    O1 Na1 O6 . 2_665 108.15(9) ?
    O10 Na1 O5 5_665 2_665 114.43(12) ?
    O1 Na1 O5 . 2_665 111.70(11) ?
    O6 Na1 O5 2_665 2_665 57.80(11) ?
    O10 Na1 O2 5_665 . 117.98(12) ?
    O1 Na1 O2 . . 57.76(11) ?
    O6 Na1 O2 2_665 . 111.69(11) ?
    O5 Na1 O2 2_665 . 67.76(7) ?
    O10 Na1 O12 5_665 . 80.64(8) ?
    O1 Na1 O12 . . 85.06(12) ?
    O6 Na1 O12 2_665 . 79.46(12) ?
    O5 Na1 O12 2_665 . 136.89(14) ?
    O2 Na1 O12 . . 142.78(14) ?
    O14 Na2 O4 . 3_666 120.17(10) ?
    O14 Na2 O4 . 1_556 120.17(10) ?
    O4 Na2 O4 3_666 1_556 96.95(13) ?
    O14 Na2 O4 . 5_566 120.17(10) ?
    O4 Na2 O4 3_666 5_566 96.95(13) ?
    O4 Na2 O4 1_556 5_566 96.95(13) ?
    O14 Na2 O1 . 3_665 91.45(9) ?
    O4 Na2 O1 3_666 3_665 57.64(10) ?
    O4 Na2 O1 1_556 3_665 69.66(9) ?
    O4 Na2 O1 5_566 3_665 147.64(16) ?
    O14 Na2 O1 . 5_565 91.45(9) ?
    O4 Na2 O1 3_666 5_565 69.66(10) ?
    O4 Na2 O1 1_556 5_565 147.64(16) ?
    O4 Na2 O1 5_566 5_565 57.64(10) ?
    O1 Na2 O1 3_665 5_565 119.937(9) ?
    O14 Na2 O1 . . 91.45(9) ?
    O4 Na2 O1 3_666 . 147.64(16) ?
    O4 Na2 O1 1_556 . 57.64(10) ?
    O4 Na2 O1 5_566 . 69.66(9) ?
    O1 Na2 O1 3_665 . 119.937(9) ?
    O1 Na2 O1 5_565 . 119.937(8) ?
    O8 Na3 O8 5_666 3_656 93.15(13) ?
    O8 Na3 O8 5_666 1_556 93.15(13) ?
    O8 Na3 O8 3_656 1_556 93.15(13) ?
    O8 Na3 O12 5_666 3_655 120.52(9) ?
    O8 Na3 O12 3_656 3_655 78.10(11) ?
    O8 Na3 O12 1_556 3_655 145.34(9) ?
    O8 Na3 O12 5_666 5_665 78.10(10) ?
    O8 Na3 O12 3_656 5_665 145.34(9) ?
    O8 Na3 O12 1_556 5_665 120.52(9) ?
    O12 Na3 O12 3_655 5_665 77.89(13) ?
    O8 Na3 O12 5_666 . 145.34(9) ?
    O8 Na3 O12 3_656 . 120.52(9) ?
    O8 Na3 O12 1_556 . 78.10(10) ?
    O12 Na3 O12 3_655 . 77.89(13) ?
    O12 Na3 O12 5_665 . 77.89(13) ?
loop_
    _geom_hbond_atom_site_label_D
    _geom_hbond_atom_site_label_H
    _geom_hbond_atom_site_label_A
    _geom_hbond_site_symmetry_A
    _geom_hbond_distance_DH
    _geom_hbond_distance_HA
    _geom_hbond_distance_DA
    _geom_hbond_angle_DHA
    _geom_hbond_publ_flag
    O12 H1 O4 6_655 0.86(7) 2.11(7) 2.959(3) 167(3) y
    O13 . O10 5 . . 2.8035(11) . y
    O13 . N 2 . . 3.077(16) . y
    O14 . O8 6 . . 3.284(5) . y
    O14 . O6 6 . . 3.333(3) . y
    N . O13 1_554 . . 2.988(16) . y
    N . O3 1_445 . . 2.991(3) . y
    N . O7 1_554 . . 3.047(3) . y
data_ZSL_079
_journal_date_recd_electronic     2008-11-06
_journal_date_accepted     2008-11-14
_journal_name_full     'Acta Crystallographica, Section E'
_journal_year     2008
_journal_volume     64
_journal_issue     12
_journal_page_first     i82
_journal_page_last     i83
_journal_paper_category     QI
_journal_coeditor_code     WM2204
_publ_contact_author_name     'Kniep, R\"udiger'
_publ_contact_author_address
;
Max-Planck Institut f\"ur Chemische Physik fester Stoffe,
N\"othnitzer Stra\&se 40,
01187 Dresden,
Germany
;
_publ_contact_author_email     'kniep@cpfs.mpg.de'
_publ_contact_author_fax     '0049 (0)351 4646 3002'
_publ_contact_author_phone     '0049 (0)351 4646 3001'
_publ_section_title
;
Na~5~(NH~4~)Mn~3~[B~9~P~6~O~33~(OH)~3~].1.5H~2~O
;
loop_
    _publ_author_name
    _publ_author_address
    'Lin, Zhi-Sheng'
;
State Key Laboratory of High Performance Ceramics and Superfine
 Microstructures,
Shanghai Institute of Ceramics,
Chinese Academy of Sciences,
Shanghai 200050,
People's Republic of China
Max-Planck-Institut f\"ur Chemische Physik fester Stoffe,
N\"othnitzer Stra\&se 40,
01187 Dresden,
Germany
Graduate School of Chinese Academy of Sciences, Beijing,
People's Republic of China
;
    'Huang, Ya-Xi'
;
Max-Planck-Institut f\"ur Chemische Physik fester Stoffe,
N\"othnitzer Stra\&se 40,
01187 Dresden,
Germany
Department of Materials Science and Engineering,
College of Materials,
Xiamen University,
Xiamen 361005,
People's Republic of China
;
    'Prots, Yurii'
;
Max-Planck-Institut f\"ur Chemische Physik fester Stoffe,
N\"othnitzer Stra\&se 40,
01187 Dresden,
Germany
;
    'Zhao, Jing-Tai'
;
State Key Laboratory of High Performance Ceramics and Superfine
 Microstructures,
Shanghai Institute of Ceramics,
Chinese Academy of Sciences,
Shanghai 200050,
People's Republic of China
;
    'Kniep, R\"udiger'
;
Max-Planck-Institut f\"ur Chemische Physik fester Stoffe,
N\"othnitzer Stra\&se 40,
01187 Dresden,
Germany
;
