# Supplementary material for: Na5(NH4)Mn3[B9P6O33(OH)3]·1.5H2O
Source: Acta Crystallogr Sect E Struct Rep Online. 2008 Nov 22;64(Pt 12):i82–3. doi: 10.1107/S1600536808037884 (PMC2959984; doi:10.1107/S1600536808037884)
Supplement: Supplementary file 2 [file e-64-00i82-Isup2.hkl]

#
# h,k,l, Fc-squared, Fo-squared, sigma(Fo-squared) and status flag
#
data_I
_shelx_title '  zsl_079l in P 63'
_shelx_refln_list_code          4
_shelx_F_calc_maximum      257.72
_exptl_crystal_F_000      1164.00
_reflns_d_resolution_high  0.7109
 
loop_
 _symmetry_equiv_pos_as_xyz
 'x, y, z'
 '-x, -y, z+1/2'
 '-y, x-y, z'
 'y, -x+y, z+1/2'
 '-x+y, -x, z'
 'x-y, x, z+1/2'
 
_cell_length_a    11.9331
_cell_length_b    11.9331
_cell_length_c    12.1290
_cell_angle_alpha  90.000
_cell_angle_beta   90.000
_cell_angle_gamma 120.000
 
_shelx_F_squared_multiplier     1.000
 
loop_
 _refln_index_h
 _refln_index_k
 _refln_index_l
 _refln_F_squared_calc
 _refln_F_squared_meas
 _refln_F_squared_sigma
 _refln_observed_status
   0   0   6     1123.20     1077.93     38.55 o
   0   0  -6     1062.37      943.57     32.31 o
   0   0   8    31045.45    32286.79    668.38 o
   0   0  -8    30962.54    32083.12    663.82 o
   0   0  10     5802.06     6113.89    222.02 o
   0   0 -10     5814.01     6009.27    151.42 o
   0   0  12     3887.33     4158.69    116.23 o
   0   0  14      251.07      273.48     73.68 o
   0   1   0     2063.84     1418.66     33.21 o
   0  -1  -1      197.59      155.60     13.32 o
   0   1   1      196.89      170.34     18.42 o
   1  -1   1      196.89      130.38      6.52 o
  -1   1  -1      197.59      148.80      8.22 o
   0  -1   1      196.89      139.45      7.37 o
   0   1  -1      197.59      163.82     22.96 o
  -1   0   1      196.89      159.85     19.56 o
   1   0  -1      197.59      164.39     23.24 o
  -1   1   1      196.89      124.14      6.80 o
   1  -1  -1      197.59      154.18      8.22 o
   0   1   1      196.89      130.38      5.67 o
   0  -1  -1      197.59      135.76      7.09 o
  -1   1  -1      197.59      147.95     11.05 o
   1  -1   1      196.89      134.06     10.20 o
  -1   0  -1      197.59      142.00      7.94 o
   1   0   1      196.89      136.90     11.90 o
   1  -1   2     3202.97     2661.57     58.45 o
  -1   1  -2     3213.39     2642.00     61.01 o
   0  -1   2     3202.97     2661.85     64.98 o
   0   1  -2     3213.39     2705.56     61.86 o
   1   0   2     3202.97     2659.01     55.61 o
  -1   0   2     3202.97     2606.52     66.11 o
   1   0  -2     3213.39     2692.79     62.43 o
  -1   1   2     3202.97     2751.80     65.83 o
   1  -1  -2     3213.38     2636.04     60.72 o
   0   1   2     3202.97     2668.09     59.02 o
   0  -1  -2     3213.38     2711.52     59.87 o
   0   1   2     3202.97     2727.40     62.71 o
  -1   0   2     3202.97     2713.49     56.75 o
  -1   0  -2     3213.38     2689.10     62.14 o
   1   0   2     3202.97     2719.74     62.71 o
  -1   1  -2     3213.39     2727.98     66.11 o
   1  -1   3     6283.87     5911.30    127.19 o
   0  -1   3     6283.87     5872.40    128.32 o
  -1   1  -3     6280.98     5951.04    126.90 o
   0   1  -3     6280.98     6046.99    131.44 o
   1   0   3     6283.87     5922.08    126.33 o
  -1   0   3     6283.87     5840.32    128.32 o
   1   0  -3     6280.98     6092.98    136.55 o
  -1   1   3     6283.87     5954.16    129.46 o
  -1   0  -3     6280.98     6024.57    125.48 o
   0   1   3     6283.87     5833.79    124.91 o
   1  -1  -3     6280.98     6062.04    131.73 o
   0  -1  -3     6280.98     5929.74    126.33 o
   0  -1  -3     6280.98     5988.79    130.59 o
  -1   1   3     6283.87     6019.74    129.46 o
   0   1   3     6283.87     6142.96    133.43 o
  -1   0   3     6283.87     5986.53    124.91 o
  -1   0  -3     6280.98     5894.26    128.89 o
   1   0   3     6283.87     6067.16    134.00 o
   0   1  -3     6280.98     5840.03    123.21 o
  -1   1  -3     6280.98     5831.52    126.33 o
   1  -1   4     1414.37     1349.94     36.57 o
   0  -1   4     1414.37     1325.56     38.27 o
   1   0   4     1414.37     1337.47     35.15 o
  -1   1  -4     1426.94     1355.33     36.29 o
  -1   0   4     1414.37     1287.01     38.27 o
   0   1  -4     1426.94     1290.69     37.42 o
   1   0  -4     1426.94     1342.29     42.24 o
  -1   1   4     1414.37     1324.71     38.27 o
   0   1   4     1414.37     1270.00     34.87 o
  -1   0  -4     1426.94     1380.84     51.88 o
   1  -1  -4     1426.94     1401.54     48.48 o
   0  -1  -4     1426.94     1431.30     68.60 o
   1   0  -4     1426.94     1272.55     32.60 o
   0  -1  -4     1426.94     1244.77     39.40 o
  -1   1   4     1414.37     1300.90     44.79 o
   0   1   4     1414.37     1345.12     42.24 o
  -1   0  -4     1426.94     1304.02     55.28 o
  -1   0   4     1414.37     1296.64     33.73 o
   0   1  -4     1426.94     1328.68     34.87 o
   1   0   4     1414.37     1306.28     41.39 o
  -1   1  -4     1426.94     1321.59     47.91 o
   1  -1   4     1414.37     1351.64     37.99 o
   1  -1   5     1113.26     1033.46     36.28 o
   0  -1   5     1113.26     1024.67     37.13 o
   1   0   5     1113.26     1021.55     30.05 o
  -1   0   5     1113.26     1061.80     35.43 o
   0   1  -5     1112.66     1042.53     33.73 o
  -1   1  -5     1112.66     1057.55     42.52 o
   0   1   5     1113.26     1028.92     31.46 o
  -1   1   5     1113.26     1025.52     34.30 o
  -1   0  -5     1112.66     1065.49     30.90 o
   1  -1  -5     1112.66     1058.12     37.98 o
   0  -1  -5     1112.66     1054.15     31.75 o
   1   0  -5     1112.66     1056.42     30.33 o
   0  -1  -5     1112.66     1003.70     36.28 o
  -1   0  -5     1112.66     1006.81     34.01 o
  -1   1   5     1113.26     1045.36     34.86 o
   0   1  -5     1112.66     1028.07     33.73 o
  -1   1  -5     1112.66      975.92     33.45 o
  -1   0   5     1113.26     1025.24     30.61 o
   1  -1   5     1113.26      989.52     32.03 o
   1  -1   6     2178.04     2144.29     57.83 o
   0  -1   6     2178.04     2160.74     62.65 o
   1   0   6     2178.04     2209.78     58.11 o
  -1   0   6     2178.05     2254.85     62.93 o
  -1   1   6     2178.04     2318.64    105.17 o
   0   1   6     2178.04     2117.65     56.98 o
  -1   1  -6     2163.05     2239.54     58.68 o
  -1   0  -6     2163.04     2276.39     58.11 o
   0  -1  -6     2163.05     2247.76     58.97 o
   1   0  -6     2163.05     2202.69     55.85 o
   0  -1  -6     2163.05     2191.35     62.65 o
  -1   0  -6     2163.04     2210.06     61.52 o
   0   1  -6     2163.04     2102.62     56.70 o
  -1   1  -6     2163.05     2124.73     58.11 o
  -1   0   6     2178.05     2114.53     54.43 o
   0  -1   6     2178.04     2149.40     55.56 o
   1  -1   7      973.31      958.84     34.86 o
   0  -1   7      973.31     1025.17     44.78 o
   1   0   7      973.31      996.54     34.29 o
  -1   0   7      973.31     1054.93     76.53 o
  -1   1   7      973.31      920.30     37.13 o
   0   1   7      973.31     1024.60     49.03 o
   1   0  -7      973.03      999.66     41.66 o
   0  -1  -7      973.03     1000.51     47.62 o
  -1   0  -7      973.03      993.99     39.40 o
   0   1  -7      973.03      946.66     44.50 o
  -1   1  -7      973.03      988.60     35.71 o
  -1   0   7      973.31      940.42     31.18 o
   1  -1   8      850.35      882.86     68.87 o
   0  -1   8      850.34      768.64     37.13 o
   1   0   8      850.34      794.15     43.65 o
  -1   0   8      850.34      759.57     34.01 o
  -1   1   8      850.34      733.78     37.70 o
   0   1   8      850.34      805.20     35.14 o
   0  -1  -8      845.77      799.82     38.26 o
  -1   0  -8      845.77      797.55     66.60 o
   0   1  -8      845.77      806.05     47.33 o
  -1   1  -8      845.77      800.67     33.16 o
   1  -1   9       15.56        1.98      8.22 o
   0  -1   9       15.56       15.59      7.94 o
   1   0   9       15.56       18.42      6.52 o
  -1   0   9       15.56       16.44      8.50 o
   0   1   9       15.56       -5.67      5.95 o
  -1   1   9       15.56       12.75      7.08 o
  -1   0  -9       14.92        8.22      5.67 o
   0   1  -9       14.92        0.57      5.38 o
  -1   1  -9       14.92       18.14     11.90 o
   1  -1  10     2821.16     2841.49    116.79 o
   0  -1  10     2821.17     2981.81    153.36 o
   1   0  10     2821.16     2880.33     83.62 o
  -1   0  10     2821.16     2845.18    100.91 o
   0   1  10     2821.16     3129.78    157.04 o
  -1   1  10     2821.16     2942.12     87.88 o
  -1   0 -10     2810.43     2822.50     83.06 o
   0   1 -10     2810.43     2836.10     78.80 o
  -1   1 -10     2810.42     2719.60    107.72 o
   1  -1  11      949.69     1057.71     61.78 o
   0  -1  11      949.69     1080.95     89.28 o
   1   0  11      949.69      912.89     52.15 o
  -1   0  11      949.69      917.14     59.52 o
   0   1  11      949.69      997.34     49.03 o
  -1   1  11      949.69      961.92     44.50 o
  -1   0 -11      949.10      932.16     50.16 o
   0   1 -11      949.10      922.52     56.68 o
  -1   1 -11      949.10      984.87    121.02 o
   1  -1  12     1099.68     1082.38    108.27 o
   0  -1  12     1099.68     1086.63     48.18 o
   1   0  12     1099.68     1151.53     45.91 o
  -1   0  12     1099.68     1132.82     57.25 o
   0   1  12     1099.68     1173.07    119.60 o
  -1   1  12     1099.68     1162.02     71.99 o
  -1   1 -12     1101.42     1126.59     48.75 o
   1  -1  13       15.85        5.10      9.92 o
   0  -1  13       15.85       32.31     10.49 o
   1   0  13       15.85        7.65      4.82 o
  -1   0  13       15.85       16.15      7.08 o
   0   1  13       15.85       20.12      9.92 o
  -1   1  13       15.85       16.72      5.67 o
  -1   1 -13       15.98       17.57      9.35 o
   1  -1  14      192.64      138.58     33.72 o
   0  -1  14      192.65      125.26     55.83 o
  -1   0  14      192.64      159.84     24.09 o
  -1   1  14      192.65      126.11     35.99 o
   0   1  14      192.64      136.60     28.62 o
   0  -1  15       22.40        6.23      5.38 o
  -1   0  15       22.40        5.95     12.19 o
  -1   1  15       22.40       14.74      7.08 o
   1  -2  -1     1840.55     1746.71     42.82 o
  -2   1  -1     1840.54     1805.42     40.27 o
  -1   2   1     1842.63     1788.40     43.67 o
   1  -2   1     1842.63     1900.42     56.15 o
  -1  -1  -1     1840.54     1800.59     41.12 o
  -1   2  -1     1840.55     1797.19     43.96 o
   1   1   1     1842.63     1770.25     40.27 o
  -1  -1   1     1842.63     1758.34     43.39 o
   1   1  -1     1840.55     1781.03     44.24 o
  -2   1   1     1842.63     1763.73     43.39 o
   2  -1  -1     1840.55     1817.04     53.60 o
  -2   1  -1     1840.54     1807.40     41.41 o
  -1   2   1     1842.63     1754.37     43.96 o
   2  -1   1     1842.63     1848.52     41.97 o
   1  -2  -1     1840.55     1776.77     43.39 o
  -1   2  -1     1840.55     1798.89     44.53 o
   1   1   1     1842.63     1785.85     40.56 o
   1  -2   1     1842.63     1860.15     45.38 o
  -1  -1  -1     1840.54     1823.28     45.38 o
   1   1   1     1842.63     1884.83     53.88 o
  -1   2   2     2694.02     2326.68     57.01 o
  -1  -1  -2     2665.24     2327.79     50.77 o
   2  -1   2     2694.02     2327.81     50.20 o
   1   1   2     2694.02     2285.26     50.20 o
  -2   1  -2     2665.24     2270.49     50.20 o
   1  -2   2     2694.02     2252.93     54.17 o
  -1   2  -2     2665.25     2276.45     57.29 o
  -1  -1   2     2694.02     2325.54     57.29 o
   1   1  -2     2665.25     2354.17     59.00 o
  -2   1   2     2694.02     2246.12     55.88 o
   2  -1  -2     2665.25     2280.99     60.70 o
  -1   2   2     2694.02     2335.75     60.98 o
   1  -2  -2     2665.24     2308.78     55.59 o
   1   1   2     2694.02     2297.74     51.34 o
  -2   1  -2     2665.24     2260.85     49.07 o
  -1  -1  -2     2665.24     2292.90     50.49 o
  -1  -1  -2     2665.24     2198.17     54.46 o
   1   1   2     2694.02     2331.21     57.58 o
  -2   1  -2     2665.24     2273.90     58.43 o
   1   1   3     1193.80     1079.49     26.65 o
   2  -1   3     1193.80     1102.17     27.78 o
   1  -2   3     1193.80     1148.37     49.04 o
  -1   2  -3     1192.16     1075.23     32.32 o
  -2   1  -3     1192.16     1093.38     30.90 o
  -1  -1   3     1193.80     1074.10     34.02 o
   1   1  -3     1192.16     1116.91     34.30 o
  -2   1   3     1193.80     1131.36     39.12 o
   2  -1  -3     1192.16     1093.94     34.02 o
   1   1   3     1193.80     1096.50     26.93 o
  -1   2   3     1193.80     1046.04     30.90 o
   1  -2  -3     1192.16     1121.72     32.60 o
  -1  -1  -3     1192.16     1079.49     26.65 o
  -1  -1  -3     1192.16     1112.65     46.49 o
   1   1   3     1193.80     1158.01     58.68 o
   1   1  -3     1192.16     1091.96     27.50 o
  -2   1  -3     1192.16     1118.89     45.07 o
   2  -1   4      968.36      854.88     30.90 o
   1  -2   4      968.36      844.11     28.34 o
  -1   2  -4      940.06      841.56     27.78 o
  -1  -1   4      968.36      771.27     28.63 o
  -2   1  -4      940.06      859.13     33.45 o
   1   1  -4      940.06      770.13     38.55 o
  -2   1   4      968.36      852.90     35.71 o
   1   1   4      968.37      820.30     26.64 o
   2  -1  -4      940.06      837.31     48.47 o
  -1   2   4      968.36      860.27     29.48 o
   1  -2  -4      940.06      937.08     58.11 o
  -1  -1  -4      940.06      806.13     22.96 o
  -2   1   4      968.36      849.78     24.38 o
  -1   2   4      968.36      829.94     28.34 o
  -1  -1  -4      940.06      801.02     30.05 o
   1   1   4      968.37      823.14     30.33 o
   1   1  -4      940.06      807.26     21.54 o
  -2   1  -4      940.06      804.99     30.61 o
  -1   2  -4      940.06      806.69     26.64 o
   2  -1   4      968.36      862.25     30.33 o
   1  -2   5    11868.01    12375.77    263.24 o
   2  -1   5    11868.02    12146.90    253.01 o
  -1  -1   5    11868.02    12239.75    263.80 o
  -2   1  -5    11874.31    12714.84    263.80 o
  -2   1   5    11868.01    12328.35    265.51 o
   1   1   5    11868.00    12128.44    253.30 o
  -1   2   5    11868.02    12078.46    257.56 o
  -1  -1  -5    11874.30    12744.66    264.66 o
  -1  -1  -5    11874.30    12086.99    260.96 o
  -2   1   5    11868.01    12573.70    262.38 o
   1   1  -5    11874.32    12385.73    256.42 o
  -2   1  -5    11874.31    12008.90    258.12 o
  -1   2  -5    11874.31    11919.17    252.16 o
   1  -2   6     1762.13     1736.23     57.26 o
   2  -1   6     1762.13     1781.59     47.91 o
  -1  -1   6     1762.13     1766.28     54.43 o
   1   1   6     1762.13     1874.00     63.78 o
  -2   1   6     1762.13     1843.95     63.21 o
  -2   1  -6     1781.94     1828.08     53.58 o
  -1   2   6     1762.13     1829.21     56.41 o
  -1  -1  -6     1781.94     1824.96     48.47 o
  -1  -1  -6     1781.94     1765.72     54.14 o
   1   1  -6     1781.94     1802.57     47.62 o
  -2   1   6     1762.13     1792.36     48.76 o
  -2   1  -6     1781.94     1815.89     54.71 o
  -1   2  -6     1781.94     1782.73     49.89 o
   1  -2   7     2205.64     2112.73     73.70 o
   2  -1   7     2205.64     2122.36     60.10 o
  -1  -1   7     2205.64     2000.47     60.95 o
   1   1   7     2205.63     2062.27     64.06 o
  -2   1   7     2205.64     2073.32     62.65 o
  -1   2   7     2205.64     2030.52     59.25 o
  -2   1  -7     2203.28     2202.30     95.53 o
  -1  -1  -7     2203.28     2349.99    110.84 o
  -1  -1  -7     2203.28     2020.60     63.78 o
   1   1  -7     2203.28     2198.62     56.41 o
  -2   1  -7     2203.28     2019.46     79.66 o
  -2   1   7     2205.64     2113.86     56.69 o
  -1   2  -7     2203.28     2083.24     59.53 o
   1  -2   8      821.13      786.77     33.73 o
   2  -1   8      821.13      749.36     36.56 o
  -1  -1   8      821.13      886.25    106.57 o
   1   1   8      821.13      737.18     35.43 o
  -2   1   8      821.13      743.13     36.56 o
  -1   2   8      821.13      761.55     51.30 o
   1   1  -8      831.59      816.53     62.35 o
  -1  -1  -8      831.59      817.95     49.03 o
  -2   1  -8      831.59      759.28     41.10 o
  -1   2  -8      831.59      836.66     32.88 o
   1  -2   9     1859.71     1876.42     68.03 o
   2  -1   9     1859.71     1844.96     70.58 o
  -1  -1   9     1859.71     1879.82     64.63 o
   1   1   9     1859.70     1982.15     60.37 o
  -2   1   9     1859.71     1969.68     72.28 o
  -1   2   9     1859.71     1875.86     64.34 o
   1   1  -9     1856.65     1965.99     62.64 o
  -1  -1  -9     1856.65     1846.09     68.03 o
  -2   1  -9     1856.65     1842.69     72.00 o
  -1   2  -9     1856.65     1853.75     57.82 o
   1  -2  10     2298.25     2557.32    121.89 o
   2  -1  10     2298.25     2468.89     72.00 o
  -1  -1  10     2298.25     2425.80     86.17 o
   1   1  10     2298.25     2510.55    117.63 o
  -2   1  10     2298.25     2513.67     79.37 o
  -1   2  10     2298.25     2354.09     81.63 o
  -1  -1 -10     2310.39     2495.53     78.23 o
  -2   1 -10     2310.39     2509.99     78.80 o
  -1   2 -10     2310.39     2431.47     98.08 o
   1  -2  11       80.25       85.30     16.72 o
   2  -1  11       80.25       58.10     10.49 o
  -1  -1  11       80.25      120.44     17.00 o
   1   1  11       80.25       81.62     23.81 o
  -2   1  11       80.25       88.70     18.70 o
  -1   2  11       80.25       70.85      9.07 o
  -2   1 -11       80.44      107.97     22.10 o
  -1   2 -11       80.44       76.80     11.62 o
   1  -2  12       16.67       19.84      7.37 o
   2  -1  12       16.67       38.54      7.94 o
  -1  -1  12       16.67       58.10     12.19 o
  -2   1  12       16.67       15.59      5.67 o
  -1   2  12       16.67       36.84     13.60 o
  -2   1 -12       14.55       12.75     17.29 o
  -1   2 -12       14.55        7.65      9.35 o
   2  -1  13     1093.94     1128.28     44.78 o
   1  -2  13     1093.94     1199.99     76.24 o
  -1  -1  13     1093.94     1242.50    188.76 o
   1   1  13     1093.94     1089.45     47.61 o
  -2   1  13     1093.94     1113.83     77.09 o
  -1   2  13     1093.94     1202.25     54.42 o
  -2   1 -13     1095.61     1194.04     72.84 o
  -1   2 -13     1095.61     1090.87     85.03 o
   1  -2  14       64.39       47.33      9.64 o
  -1  -1  14       64.39       20.97      9.07 o
  -2   1  14       64.39       62.63     29.47 o
  -1   2  14       64.39       26.07      8.50 o
  -2   1 -14       64.87       45.06     14.74 o
  -1   2 -14       64.87       47.33      6.80 o
  -1  -1  15      124.15       68.02     22.39 o
  -2   1  15      124.15      113.07     32.59 o
  -1  -1  16       42.94       43.93     13.89 o
  -2   1  16       42.94       54.70     19.55 o
   2  -2   0      126.66       69.72      7.65 o
  -2   2   0      126.66       75.39      6.80 o
   0  -2   0      126.66       80.49      8.22 o
   0   2   0      126.66       75.10     11.05 o
  -2   0   0      126.66       66.60     11.05 o
   2   0   0      126.66       66.32      7.37 o
  -2   2   0      126.66       87.57     13.04 o
   2  -2   0      126.66       71.42     12.19 o
   0   2   0      126.66       68.30     11.62 o
  -2   0   0      126.66       56.11      7.37 o
   2   0   0      126.66       54.13      5.67 o
  -2   2   1      161.17      134.62     16.44 o
   2  -2   1      161.17      134.62     20.41 o
   0  -2  -1      160.88      168.91     22.39 o
   0  -2   1      161.17      134.62     15.87 o
   0   2  -1      160.88      142.84     24.09 o
   2   0  -1      160.88      111.95     18.42 o
   2   0   1      161.17      123.57     11.62 o
  -2   2   1      161.17      149.92     24.37 o
   2  -2  -1      160.88      129.80     17.00 o
  -2   2  -1      160.88      119.32     10.20 o
   0   2   1      161.17      138.87     21.82 o
   2  -2   1      161.17      126.12     26.07 o
   0  -2  -1      160.88      147.09     20.69 o
  -2   0  -1      160.88      135.47     17.85 o
   2   0   1      161.17      143.69     15.87 o
   0  -2  -2     2692.97     2883.55     65.80 o
   0   2   2     2729.69     2940.88     67.22 o
   2  -2   2     2729.69     2964.42     67.50 o
  -2   2  -2     2692.97     3027.35     68.64 o
   0  -2   2     2729.69     2849.55     68.35 o
   0   2  -2     2692.97     3012.60     77.14 o
  -2   0   2     2729.69     2947.97     82.82 o
   2   0  -2     2692.97     2986.22     71.19 o
  -2   2   2     2729.69     3007.53     71.76 o
   2  -2  -2     2692.97     3016.57     71.76 o
   0   2   2     2729.69     2918.75     66.65 o
   0  -2  -2     2692.97     2860.86     66.08 o
  -2   2  -2     2692.97     2887.81     66.93 o
  -2   0  -2     2692.97     2894.61     72.04 o
   2   0   2     2729.69     2936.62     69.77 o
   0   2   3     8085.44     7979.34    168.95 o
   2  -2   3     8085.44     7949.24    168.95 o
  -2   2  -3     8086.25     8024.48    169.51 o
   0  -2   3     8085.44     7970.25    172.92 o
   0   2  -3     8086.24     8086.67    177.18 o
  -2   0   3     8085.44     7927.66    172.92 o
   2   0  -3     8086.25     8246.53    179.45 o
  -2   2   3     8085.44     7963.72    172.92 o
   2  -2  -3     8086.25     8244.82    178.60 o
   0   2   3     8085.44     8152.82    172.64 o
   0  -2  -3     8086.24     8163.90    172.64 o
   0   2   3     8085.44     8012.84    176.04 o
  -2   0   3     8085.44     8235.74    167.53 o
  -2   0  -3     8086.24     8119.04    178.03 o
   2   0   3     8085.44     8182.07    178.60 o
   0   2   4     9377.87     9283.54    196.75 o
   2  -2   4     9377.87     9150.38    193.63 o
   0  -2   4     9377.88     9285.24    201.87 o
  -2   2  -4     9354.11     9517.72    201.01 o
   2   0   4     9377.87     9358.21    191.36 o
  -2   0   4     9377.87     9083.66    199.31 o
  -2   2   4     9377.87     9412.43    204.42 o
   0   2   4     9377.87     9166.28    195.34 o
  -2   0  -4     9354.11     9425.17    192.78 o
   0  -2  -4     9354.10     9342.26    197.89 o
  -2   0  -4     9354.11     9186.68    200.73 o
  -2   0   4     9377.87     9378.93    192.78 o
  -2   2  -4     9354.11     9349.08    202.43 o
   0   2  -4     9354.11     9559.46    199.88 o
   2  -2   5      469.90      344.07     15.87 o
   0  -2   5      469.89      324.79     51.30 o
   2   0   5      469.89      344.63     18.14 o
  -2   2  -5      466.40      312.61     34.58 o
  -2   0   5      469.90      370.14     46.76 o
  -2   2   5      469.89      306.94     17.86 o
   0   2   5      469.90      343.22     20.12 o
  -2   0  -5      466.39      325.08     12.75 o
   0  -2  -5      466.40      359.37     47.90 o
  -2   2   5      469.89      302.12     44.50 o
  -2   0  -5      466.39      328.76     21.54 o
  -2   0   5      469.90      352.00     22.96 o
   0   2  -5      466.39      355.97     35.71 o
  -2   2  -5      466.40      381.19     51.87 o
   2  -2   6    16219.82    16123.05    337.74 o
   0  -2   6    16219.83    16003.75    341.43 o
   2   0   6    16219.82    16276.15    336.03 o
  -2   0   6    16219.82    16003.18    343.13 o
  -2   2  -6    16235.24    16890.60    353.36 o
  -2   2   6    16219.82    16266.21    346.54 o
   0   2   6    16219.81    16154.30    340.01 o
  -2   0  -6    16235.24    16374.76    337.74 o
  -2   0  -6    16235.24    15990.72    343.14 o
   0   2  -6    16235.25    16378.73    342.28 o
  -2   2  -6    16235.24    16041.28    340.58 o
  -2   0   6    16219.82    16346.31    336.32 o
   2  -2   7     1157.23     1034.82     34.86 o
   0  -2   7     1157.22      990.04     40.53 o
   2   0   7     1157.22     1066.28     37.70 o
  -2   0   7     1157.23     1013.56     51.59 o
  -2   2   7     1157.22     1104.83     41.95 o
   0   2   7     1157.23     1062.88     36.00 o
  -2   0  -7     1156.72     1044.46     37.13 o
  -2   0  -7     1156.72     1091.22     45.63 o
   0   2  -7     1156.72     1032.84     42.52 o
  -2   2  -7     1156.73     1012.43     37.70 o
  -2   0   7     1157.23      992.59     34.86 o
   2  -2   8     8544.30     8297.49    190.91 o
   0  -2   8     8544.29     8635.90    202.82 o
   2   0   8     8544.29     8762.13    190.34 o
  -2   0   8     8544.30     8543.14    237.71 o
  -2   2   8     8544.29     8344.86    209.91 o
   0   2   8     8544.30     8469.10    190.34 o
  -2   0  -8     8575.38     8660.32    200.84 o
   0   2  -8     8575.39     8656.07    190.91 o
  -2   2  -8     8575.40     8592.24    200.27 o
  -2   0   8     8544.30     8380.03    181.83 o
   2  -2   9     2758.46     2648.77     88.73 o
   0  -2   9     2758.46     2814.89     85.89 o
   2   0   9     2758.46     2812.05     72.85 o
  -2   0   9     2758.46     2864.49     86.18 o
   0   2   9     2758.46     2709.72     94.96 o
  -2   2   9     2758.46     2890.57     84.19 o
  -2   0  -9     2756.46     2650.19    103.18 o
   0   2  -9     2756.46     2853.72     76.82 o
  -2   2  -9     2756.46     2853.72     86.74 o
   2  -2  10    10092.96    10231.27    230.05 o
   0  -2  10    10092.97     9857.41    229.48 o
   2   0  10    10092.96     9983.64    220.97 o
  -2   0  10    10092.96    10141.07    237.42 o
  -2   2  10    10092.96    10022.78    232.60 o
   0   2  10    10092.96    10025.33    226.64 o
  -2   0 -10    10074.85    10167.71    238.56 o
   0   2 -10    10074.86    10343.86    229.76 o
  -2   2 -10    10074.84    10169.13    239.12 o
   2  -2  11     3104.65     2958.00     84.19 o
   0  -2  11     3104.65     3187.89     96.95 o
   2   0  11     3104.64     2939.57     88.16 o
  -2   0  11     3104.65     3028.30    134.93 o
   0   2  11     3104.65     3059.76    117.07 o
  -2   2  11     3104.65     3207.73     96.66 o
   0   2 -11     3105.40     3158.98    102.33 o
  -2   0 -11     3105.40     3166.63     96.10 o
  -2   2 -11     3105.40     3241.75     94.96 o
   2  -2  12     8331.52     8718.42    205.31 o
   2   0  12     8331.52     8774.85    204.75 o
   0  -2  12     8331.52     8696.30    212.97 o
  -2   0  12     8331.53     8684.67    214.39 o
   0   2  12     8331.52     8768.33    206.73 o
  -2   2  12     8331.52     8498.08    208.15 o
   0   2 -12     8315.29     8599.02    199.64 o
  -2   0 -12     8315.29     8632.76    214.10 o
  -2   2 -12     8315.29     8990.93    215.52 o
   2  -2  13       19.58        0.57      4.25 o
   0  -2  13       19.58       24.66      8.79 o
  -2   0  13       19.58       19.55      5.95 o
   0   2  13       19.58        3.12      7.08 o
  -2   2  13       19.58        9.64      9.35 o
  -2   0 -13       19.45       13.60     13.04 o
  -2   2 -13       19.45       14.17      7.65 o
   0  -2  14     4147.35     4155.76    123.31 o
  -2   0  14     4147.35     4239.39    128.41 o
  -2   2  14     4147.35     4252.99    125.86 o
  -2   2 -14     4128.39     4167.66    121.04 o
   0  -2  15      288.74      299.55     70.00 o
  -2   0  15      288.74      343.76     73.40 o
  -2   2  15      288.74      339.80     75.95 o
  -2   2 -15      288.50      239.76     52.15 o
  -2   0  16     1165.64     1324.68    150.78 o
  -3   2   0     2310.40     1986.23     50.76 o
   1  -3   0     2310.41     2174.25     67.21 o
  -1   3   0     2310.41     2122.35     54.45 o
  -2  -1   0     2310.40     2090.03     53.31 o
   2   1   0     2310.40     2105.62     50.76 o
  -3   2   0     2310.40     2122.64     54.45 o
   3  -2   0     2310.40     2104.20     51.61 o
  -1   3   0     2310.41     2069.32     53.03 o
   1  -3   0     2310.41     2224.73     56.15 o
  -2  -1   0     2310.40     2096.26     50.19 o
   2   1   0     2310.40     2084.92     50.48 o
   3  -2   1      288.74      257.63     25.51 o
  -3   2  -1      289.23      294.19     29.19 o
   1  -3  -1      289.23      241.19     14.45 o
  -1   3   1      288.74      289.08     37.69 o
   1  -3   1      288.74      265.28     18.99 o
  -1   3  -1      289.23      278.32     43.93 o
  -2  -1  -1      289.23      280.02     17.57 o
   2   1   1      288.74      232.68     25.22 o
  -2  -1   1      288.74      259.61     15.59 o
   2   1  -1      289.23      247.42     31.74 o
  -3   2   1      288.74      252.24     20.69 o
   3  -2  -1      289.23      251.67     16.15 o
  -3   2  -1      289.23      260.46     26.64 o
   3  -2   1      288.74      260.74     23.52 o
  -1   3   1      288.74      266.13     18.42 o
   1  -3  -1      289.23      250.54     37.41 o
  -1   3  -1      289.23      323.95     43.08 o
  -2  -1   1      288.74      262.73     13.60 o
  -2  -1  -1      289.23      274.06     36.56 o
   2   1   1      288.74      238.35     32.88 o
   2   1  -1      289.23      223.05     22.96 o
   1  -3  -2     7299.26     7325.57    158.99 o
   3  -2   2     7283.59     7363.02    154.73 o
  -1   3   2     7283.58     7567.71    163.81 o
  -3   2  -2     7299.26     7552.13    158.42 o
  -2  -1  -2     7299.26     7477.46    154.44 o
   1  -3   2     7283.58     7379.77    161.26 o
  -1   3  -2     7299.26     7834.90    170.34 o
   2   1   2     7283.58     7555.51    155.86 o
  -2  -1   2     7283.59     7478.57    163.53 o
   2   1  -2     7299.26     7860.45    171.19 o
  -3   2   2     7283.59     7471.19    163.24 o
   3  -2  -2     7299.26     8013.19    176.87 o
  -1   3   2     7283.58     7432.86    160.97 o
  -3   2  -2     7299.26     7563.20    158.70 o
   1  -3  -2     7299.26     7732.12    171.19 o
   3  -2   2     7283.59     7529.10    158.13 o
   2   1   2     7283.58     7508.66    155.01 o
  -2  -1  -2     7299.26     7623.10    166.37 o
   2   1   2     7283.58     7691.50    167.50 o
  -1   3   3     8033.60     8443.30    184.52 o
   3  -2   3     8033.61     8270.99    173.45 o
   2   1   3     8033.60     8543.51    174.87 o
  -3   2  -3     8031.33     8463.73    176.85 o
   1  -3   3     8033.62     8113.44    177.42 o
  -1   3  -3     8031.34     8473.95    185.94 o
  -2  -1   3     8033.61     8234.93    181.40 o
  -3   2   3     8033.61     8268.43    181.68 o
  -1   3   3     8033.60     8303.92    179.41 o
   2   1   3     8033.60     8313.85    170.33 o
   1  -3  -3     8031.33     8604.25    185.37 o
  -3   2  -3     8031.33     8223.86    171.74 o
  -2  -1  -3     8031.32     8333.72    182.82 o
  -3   2  -3     8031.33     8226.98    180.83 o
  -1   3   4     5654.26     6031.11    135.32 o
   2   1   4     5654.25     5957.92    124.25 o
   3  -2   4     5654.26     6181.18    132.20 o
   1  -3   4     5654.26     5965.58    135.88 o
  -3   2  -4     5667.90     6160.77    132.20 o
  -2  -1   4     5654.26     6007.28    139.29 o
  -3   2   4     5654.26     5901.19    136.45 o
   2   1   4     5654.25     6153.67    127.94 o
  -1   3   4     5654.26     6009.84    135.32 o
   1  -3  -4     5667.90     6144.32    137.59 o
  -2  -1  -4     5667.89     6100.06    126.81 o
  -3   2  -4     5667.90     5983.47    127.94 o
  -2  -1  -4     5667.89     6068.57    140.14 o
  -3   2  -4     5667.90     5917.94    136.45 o
   2   1   5     1536.59     1837.40     44.50 o
   3  -2   5     1536.59     1837.68     48.19 o
   1  -3   5     1536.59     1896.64     96.66 o
  -3   2  -5     1535.17     1900.04     51.87 o
  -2  -1   5     1536.59     1794.03     54.99 o
   2   1   5     1536.59     1819.82     49.04 o
  -3   2   5     1536.59     1779.57     60.38 o
  -1   3   5     1536.59     1767.95     52.72 o
  -2  -1  -5     1535.17     1774.75     42.24 o
  -2  -1  -5     1535.17     1816.71     55.84 o
  -3   2  -5     1535.17     1832.86     54.71 o
   2   1   6     1950.45     2006.11     52.16 o
   3  -2   6     1950.45     2208.79     87.03 o
   1  -3   6     1950.45     2029.92     69.45 o
  -2  -1   6     1950.45     2083.22     83.06 o
  -3   2  -6     1956.26     2059.12     56.41 o
   2   1   6     1950.45     2025.67     50.17 o
  -3   2   6     1950.45     2123.47     67.47 o
  -1   3   6     1950.45     2098.24     80.51 o
  -2  -1  -6     1956.26     2027.66     48.76 o
  -3   2   6     1950.45     2002.71     54.43 o
  -2  -1  -6     1956.26     1970.11     62.93 o
  -3   2  -6     1956.26     2097.39     75.40 o
  -1   3  -6     1956.26     2040.98     61.51 o
   3  -2   7       81.91       81.05     12.19 o
   1  -3   7       81.91       87.57     15.59 o
  -2  -1   7       81.91       92.39      9.64 o
   2   1   7       81.91       75.10      9.64 o
  -3   2  -7       81.99       68.02     11.90 o
  -3   2   7       81.91       81.62     20.40 o
  -1   3   7       81.91      107.69     19.55 o
  -2  -1  -7       81.99       75.95      9.07 o
  -2  -1  -7       81.99       95.79     14.74 o
  -3   2  -7       81.99       78.78     11.05 o
  -1   3  -7       81.99       83.89     17.57 o
   3  -2   8      254.33      231.26     31.74 o
   1  -3   8      254.33      201.78     68.87 o
  -2  -1   8      254.33      298.71     38.26 o
   2   1   8      254.33      220.20     38.83 o
  -3   2   8      254.33      283.97     41.66 o
  -1   3   8      254.33      227.00     43.93 o
  -2  -1  -8      250.47      227.85     35.71 o
  -2  -1  -8      250.47      274.33     55.83 o
  -3   2  -8      250.47      244.58     44.49 o
  -1   3  -8      250.47      281.70     44.21 o
   3  -2   9     1810.14     1863.65     56.12 o
   1  -3   9     1810.13     1799.87     60.37 o
  -2  -1   9     1810.14     1675.44     62.64 o
   2   1   9     1810.13     1740.92     49.60 o
  -3   2   9     1810.13     1804.41     72.56 o
  -1   3   9     1810.14     1782.30     60.94 o
  -2  -1  -9     1811.68     1850.33     68.03 o
  -3   2  -9     1811.68     1783.15    107.14 o
  -1   3  -9     1811.68     1909.85     57.82 o
   3  -2  10       49.78       47.61      9.35 o
   1  -3  10       49.78        9.92     11.62 o
   2   1  10       49.78       54.98     12.19 o
  -2  -1  10       49.78       16.44     13.60 o
  -3   2  10       49.78       50.16     14.74 o
  -1   3  10       49.78       55.83     14.45 o
  -2  -1 -10       50.41       54.98      9.64 o
  -3   2 -10       50.41       34.57     10.77 o
  -1   3 -10       50.41       39.68      9.64 o
   3  -2  11        9.50        7.08      6.52 o
   1  -3  11        9.50       17.57      7.94 o
   2   1  11        9.50       24.94      7.08 o
  -2  -1  11        9.50       18.99     11.34 o
  -3   2  11        9.50       17.00      8.22 o
  -1   3  11        9.50        7.08      7.37 o
  -2  -1 -11        9.46       36.84     13.04 o
  -3   2 -11        9.46       11.34      9.35 o
   3  -2  12     2811.06     2916.76     84.75 o
   1  -3  12     2811.06     2932.07     91.27 o
  -2  -1  12     2811.05     2798.28     99.49 o
  -3   2  12     2811.06     2855.54     97.79 o
  -1   3  12     2811.06     2991.31    184.53 o
  -1   3 -12     2814.89     2893.52     84.75 o
  -3   2 -12     2814.88     2956.45     93.82 o
   1  -3  13       46.02       12.75      8.22 o
  -2  -1  13       46.02       30.89     19.84 o
  -3   2  13       46.02       50.16      9.92 o
  -1   3  13       46.02       32.87      9.64 o
  -1   3 -13       46.19       32.31     10.49 o
  -3   2 -13       46.19       14.74     13.89 o
   1  -3  14      865.99      889.91     58.67 o
  -2  -1  14      865.99      856.47    140.57 o
  -3   2  14      866.00      813.96     85.59 o
  -1   3  14      865.99      794.68     74.25 o
  -3   2 -14      871.94      926.47     48.46 o
   1  -3  15        5.53       17.29      7.65 o
  -2  -1  15        5.53        9.35      5.67 o
  -3   2  15        5.53       11.62     13.89 o
  -3   2 -15        5.53        2.55      4.82 o
  -2  -1  16       88.42       70.28     16.44 o
  -3   2  16       88.42       47.61     23.24 o
   2  -3   0     2618.40     2701.11     65.51 o
  -2   3   0     2618.40     2901.06     69.48 o
  -1  -2   0     2618.40     2802.08     68.92 o
   1   2   0     2618.40     2831.86     70.05 o
  -3   1   0     2618.40     2795.27     64.66 o
   3  -1   0     2618.40     2866.17     67.22 o
  -2   3   0     2618.40     2775.14     66.93 o
   2  -3   0     2618.40     2876.10     68.92 o
   2  -3  -1     3437.44     3338.46     80.84 o
  -2   3   1     3429.00     3531.63     82.83 o
   2  -3   1     3429.00     3389.79     83.68 o
  -2   3  -1     3437.44     3498.16     81.70 o
  -1  -2  -1     3437.44     3485.11     78.58 o
   1   2   1     3429.00     3485.39     79.14 o
  -1  -2   1     3429.00     3425.82     79.99 o
   1   2  -1     3437.44     3496.74     81.98 o
  -3   1   1     3429.00     3413.06     79.14 o
  -3   1  -1     3437.44     3446.82     75.17 o
   3  -1  -1     3437.44     3540.15     83.11 o
   3  -1   1     3429.00     3458.73     77.16 o
  -2   3   1     3429.00     3484.82     81.98 o
   2  -3  -1     3437.44     3467.53     81.41 o
  -2   3  -1     3437.44     3421.86     79.99 o
   2  -3   1     3429.00     3437.45     80.56 o
   1   2   1     3429.00     3487.38     78.58 o
   1   2   1     3429.00     3552.62     97.01 o
  -3   1  -1     3437.44     3394.63     78.86 o
  -2   3   2     1326.66     1416.58     48.76 o
  -3   1  -2     1334.71     1439.83     38.84 o
  -1  -2  -2     1334.71     1377.18     35.44 o
   2  -3   2     1326.67     1366.97     38.27 o
   1   2   2     1326.66     1336.07     38.27 o
  -2   3  -2     1334.71     1377.18     38.84 o
  -1  -2   2     1326.66     1328.70     39.12 o
   1   2  -2     1334.71     1366.12     41.67 o
  -3   1   2     1326.66     1404.39     52.45 o
   3  -1  -2     1334.71     1381.43     41.11 o
  -3   1  -2     1334.71     1351.38     30.90 o
  -2   3   2     1326.66     1343.16     39.40 o
   2  -3  -2     1334.71     1366.41     46.49 o
   3  -1   2     1326.66     1372.07     31.75 o
   1   2   2     1326.66     1354.78     35.15 o
  -2   3  -2     1334.71     1298.94     37.14 o
  -1  -2  -2     1334.71     1439.83     46.49 o
   1   2   2     1326.66     1395.89     41.39 o
  -3   1  -2     1334.71     1404.11     56.98 o
   3  -1   3      499.87      469.63     14.45 o
  -2   3   3      499.87      457.73     56.12 o
  -1  -2  -3      500.28      485.79     17.29 o
   1   2   3      499.87      465.95     27.49 o
   2  -3   3      499.87      491.74     38.26 o
  -2   3  -3      500.28      533.40     58.95 o
  -3   1  -3      500.28      476.44     14.17 o
  -1  -2   3      499.87      501.09     22.39 o
  -3   1   3      499.87      505.06     39.40 o
  -2   3   3      499.87      538.79     22.39 o
  -3   1  -3      500.28      470.77     12.47 o
   2  -3  -3      500.29      513.28     21.26 o
   1   2   3      499.87      504.49     17.01 o
  -1  -2  -3      500.28      506.76     17.86 o
  -2   3  -3      500.28      460.28     19.84 o
  -3   1  -3      500.28      493.72     24.94 o
   1   2   4     3421.08     3610.40     81.95 o
   3  -1   4     3421.07     3624.30     76.28 o
   2  -3   4     3421.08     3486.20     83.94 o
  -2   3  -4     3430.04     3723.27     88.76 o
  -1  -2   4     3421.08     3645.85     91.31 o
  -3   1  -4     3430.03     3629.97     76.56 o
  -3   1   4     3421.08     3577.79     89.89 o
  -2   3   4     3421.08     3578.93     87.62 o
   1   2   4     3421.08     3588.00     80.82 o
  -1  -2  -4     3430.04     3760.42     84.22 o
  -3   1  -4     3430.03     3662.30     77.13 o
  -1  -2  -4     3430.04     3498.68     87.62 o
  -3   1  -4     3430.03     3555.11     98.12 o
   1   2   5     1112.10     1120.17     32.31 o
   3  -1   5     1112.09     1122.43     29.76 o
   2  -3   5     1112.10     1119.88     37.13 o
  -1  -2   5     1112.10     1136.04     40.25 o
  -3   1   5     1112.10     1098.06     67.74 o
  -3   1  -5     1107.98     1102.88     29.48 o
  -2   3   5     1112.09     1049.87     36.56 o
   1   2   5     1112.10     1124.70     33.45 o
  -1  -2  -5     1107.98     1063.76     37.41 o
  -1  -2  -5     1107.98     1056.11     39.40 o
  -3   1   5     1112.10     1106.28     31.18 o
  -3   1  -5     1107.98     1117.90     46.48 o
   1   2  -5     1107.98     1137.74     38.26 o
  -2   3  -5     1107.98     1040.23     36.28 o
   1   2   6      928.83      898.19     28.34 o
   3  -1   6      928.83      914.34     30.61 o
   2  -3   6      928.83      856.81     37.98 o
  -1  -2   6      928.83      944.67     37.70 o
  -3   1   6      928.83      932.20     37.98 o
  -3   1  -6      918.81      850.29     36.56 o
   1   2   6      928.83      887.13     41.66 o
  -2   3   6      928.83      933.33     49.88 o
  -1  -2  -6      918.81      940.13     51.30 o
  -1  -2  -6      918.81      826.76     49.03 o
  -3   1   6      928.83      879.77     30.33 o
   1   2  -6      918.81      931.63     27.49 o
  -3   1  -6      918.81      887.70     43.93 o
  -2   3  -6      918.81      929.36     34.01 o
   1   2   7      250.96      313.73     54.98 o
   2  -3   7      250.96      419.15     66.03 o
   3  -1   7      250.96      389.39     34.86 o
  -1  -2   7      250.96      331.58     58.10 o
  -3   1   7      250.96      392.80     68.02 o
   1   2   7      250.96      390.53     49.88 o
  -2   3   7      250.96      466.76     69.15 o
  -1  -2  -7      248.46      332.43     35.99 o
  -1  -2  -7      248.46      453.16     76.80 o
   1   2  -7      248.47      369.27     23.52 o
  -3   1  -7      248.46      354.54     23.52 o
  -3   1   7      250.96      331.86     18.99 o
  -2   3  -7      248.46      443.52     67.17 o
   2  -3   8     4852.61     5032.62    127.88 o
   3  -1   8     4852.60     4830.45    110.30 o
  -1  -2   8     4852.61     4818.83    124.48 o
  -3   1   8     4852.61     4822.79    138.37 o
   1   2   8     4852.61     4958.90    116.25 o
  -2   3   8     4852.61     4949.54    124.48 o
  -3   1  -8     4841.23     4823.64    112.00 o
   1   2  -8     4841.24     4874.11    111.43 o
  -3   1  -8     4841.23     4975.05    132.70 o
  -3   1   8     4852.61     4769.77    110.58 o
  -2   3  -8     4841.23     4958.32    122.21 o
   2  -3   9      684.36      693.23    105.43 o
   3  -1   9      684.36      646.75     42.23 o
  -1  -2   9      684.36      761.25    117.33 o
  -3   1   9      684.36      847.97    117.90 o
   1   2   9      684.36      727.24     45.91 o
  -2   3   9      684.36      713.92     41.66 o
   1   2  -9      687.50      731.21     69.72 o
  -3   1  -9      687.50      713.92     39.68 o
  -2   3  -9      687.50      543.59     89.84 o
   2  -3  10     2119.71     2118.78     72.56 o
   3  -1  10     2119.71     2165.26     65.76 o
  -1  -2  10     2119.71     2019.29     88.15 o
  -3   1  10     2119.71     2142.30     73.13 o
   1   2  10     2119.71     2120.76     64.63 o
  -2   3  10     2119.71     2127.56     69.73 o
   1   2 -10     2116.24     2104.60     65.48 o
  -3   1 -10     2116.24     2228.19     74.26 o
  -2   3 -10     2116.24     1998.59     64.34 o
   3  -1  11      194.56      230.12     21.25 o
   2  -3  11      194.56      239.47     36.84 o
  -1  -2  11      194.56      252.79     45.91 o
  -3   1  11      194.56      257.89     24.66 o
   1   2  11      194.56      225.87     32.31 o
  -2   3  11      194.56      263.56     30.89 o
  -3   1 -11      195.23      231.54     41.09 o
  -2   3 -11      195.23      233.52     39.39 o
   2  -3  12      752.90      757.27     46.48 o
  -1  -2  12      752.90      818.77     63.77 o
  -3   1  12      752.90      838.04    101.46 o
   1   2  12      752.90      703.14     50.16 o
  -2   3  12      752.90      861.85    137.45 o
  -3   1 -12      752.16      702.86    121.02 o
  -2   3 -12      752.16      440.42     92.11 o
   2  -3  13       90.95      155.02     21.82 o
  -1  -2  13       90.95       48.46     20.12 o
  -3   1  13       90.95      110.52     22.96 o
  -2   3  13       90.95       78.78     11.05 o
  -3   1 -13       90.13      121.58     35.71 o
  -2   3 -13       90.13      105.14     18.70 o
   2  -3  14      878.85      812.82    160.41 o
  -1  -2  14      878.85      947.73     88.14 o
  -3   1  14      878.85      970.68    108.83 o
  -2   3  14      878.85      844.28     57.53 o
  -3   1 -14      872.68      888.21    174.30 o
  -2   3 -14      872.68      836.91    106.28 o
  -1  -2  15       30.53       49.03     11.34 o
  -3   1  15       30.53       35.99     14.74 o
  -2   3  15       30.53       24.37      5.67 o
  -3   1 -15       30.54       15.02     11.62 o
  -1  -2  16     2322.72     2368.67     90.98 o
  -3   1  16     2322.72     2639.35    100.05 o
   3  -3   0      995.79      801.93     26.65 o
  -3   3   0      995.79      863.44     35.72 o
   0  -3   0      995.80      852.67     45.35 o
   0   3   0      995.80      813.83     27.21 o
  -3   0   0      995.80      769.33     23.81 o
   3   0   0      995.80      803.34     29.20 o
  -3   3   0      995.79      769.33     26.08 o
   3  -3   0      995.79      790.02     30.05 o
   0   3   0      995.80      809.58     27.50 o
  -3   0   0      995.80      819.22     28.35 o
   3   0   0      995.80      812.70     32.60 o
  -3   3   1     6531.39     6489.76    143.06 o
   3  -3   1     6531.38     6472.73    141.64 o
  -3   3  -1     6541.02     6627.73    145.33 o
   0  -3  -1     6541.02     6546.83    143.35 o
   0   3   1     6531.38     6591.10    143.91 o
   0  -3   1     6531.38     6334.78    140.51 o
   0   3  -1     6541.02     6633.98    146.47 o
  -3   0  -1     6541.02     6421.09    135.12 o
  -3   0   1     6531.38     6509.92    142.21 o
   3   0  -1     6541.02     6566.14    143.35 o
   3   0   1     6531.38     6639.35    139.37 o
  -3   3   1     6531.39     6435.83    142.21 o
   3  -3  -1     6541.03     6778.18    157.26 o
  -3   3  -1     6541.02     6380.78    141.08 o
   3  -3   1     6531.38     6510.77    142.49 o
   0   3   1     6531.38     6441.51    141.36 o
   0  -3  -1     6541.02     6865.89    154.13 o
  -3   0  -1     6541.02     6443.23    140.79 o
  -3   0   1     6531.38     6441.79    135.68 o
   3   0   1     6531.38     6679.09    145.62 o
  -3   3   2    18037.54    17189.58    358.81 o
   0  -3  -2    18005.95    16999.67    352.26 o
   3  -3   2    18037.54    17172.79    355.11 o
   0   3   2    18037.52    17632.05    364.79 o
  -3   3  -2    18005.96    17723.26    367.06 o
   0  -3   2    18037.54    17139.50    358.24 o
   0   3  -2    18005.97    17741.47    370.47 o
  -3   0   2    18037.54    17061.82    356.25 o
   3   0  -2    18005.96    17804.36    371.33 o
  -3   3   2    18037.54    17130.12    357.96 o
   3  -3  -2    18005.96    17997.28    389.25 o
   0   3   2    18037.52    17265.84    358.24 o
  -3   3  -2    18005.96    17041.22    352.26 o
   0  -3  -2    18005.95    17761.39    367.34 o
   3  -3   2    18037.54    17651.40    364.79 o
  -3   0  -2    18005.95    17158.73    357.95 o
   3   0   2    18037.52    17789.69    370.48 o
   0  -3  -3     1020.58      842.70     28.06 o
   0   3   3     1017.50      862.54     28.06 o
   3  -3   3     1017.50      923.20     48.75 o
  -3   3  -3     1020.58      939.64     37.42 o
   0  -3   3     1017.50      897.69     33.16 o
  -3   0   3     1017.50      887.48     47.90 o
  -3   3   3     1017.50      879.83     32.03 o
   0   3   3     1017.50      939.07     30.05 o
   0  -3  -3     1020.58      890.04     31.18 o
  -3   3  -3     1020.58      909.03     28.63 o
  -3   0  -3     1020.57      882.95     52.72 o
   0   3   4    12062.58    12233.65    258.14 o
   3  -3   4    12062.58    11813.65    249.05 o
  -3   3  -4    12042.17    12255.19    257.85 o
   0  -3   4    12062.60    11920.14    258.42 o
  -3   0   4    12062.59    11976.65    260.13 o
  -3   3   4    12062.60    11907.08    260.70 o
   0   3   4    12062.58    12104.16    255.58 o
   0  -3  -4    12042.17    12087.08    255.01 o
  -3   3  -4    12042.17    12084.81    254.45 o
  -3   0   4    12062.59    12265.18    247.35 o
  -3   0  -4    12042.16    11879.77    257.85 o
   0   3   5    14138.05    14939.93    313.82 o
   3  -3   5    14138.06    14867.23    311.83 o
   0  -3   5    14138.08    14255.79    307.57 o
  -3   3  -5    14153.37    14768.43    313.25 o
  -3   0   5    14138.07    14736.31    318.08 o
  -3   3   5    14138.07    14636.06    315.24 o
   0   3   5    14138.05    14480.71    304.44 o
   0  -3  -5    14153.35    15264.86    320.07 o
  -3   3  -5    14153.37    15077.14    316.09 o
  -3   0  -5    14153.37    14757.93    322.62 o
  -3   0   5    14138.07    14937.38    302.46 o
  -3   3  -5    14153.37    14834.60    317.23 o
   3  -3   6     3295.78     3141.10     77.97 o
   3   0   6     3295.77     3095.17     67.19 o
   0  -3   6     3295.77     3102.54     84.49 o
  -3   0   6     3295.78     3115.30     86.76 o
  -3   3   6     3295.78     3132.87     85.06 o
   0   3   6     3295.78     3081.27     85.91 o
  -3   0  -6     3297.25     3065.11     66.63 o
  -3   0  -6     3297.25     2874.59    101.78 o
  -3   0   6     3295.78     3060.58     72.30 o
  -3   3  -6     3297.26     3090.06     82.79 o
   0   3  -6     3297.25     3033.93     73.43 o
   3  -3   7     2351.69     2368.13     63.78 o
   3   0   7     2351.69     2318.81     54.43 o
   0  -3   7     2351.69     2343.19     72.57 o
  -3   0   7     2351.70     2299.82    110.84 o
  -3   3   7     2351.69     2396.76     84.19 o
   0   3   7     2351.69     2265.23     70.87 o
  -3   0  -7     2353.88     2368.42     56.41 o
  -3   0  -7     2353.88     2301.23     89.01 o
   0   3  -7     2353.88     2269.77     59.53 o
  -3   3  -7     2353.88     2195.78     82.49 o
  -3   0   7     2351.70     2280.82     58.11 o
   3  -3   8      475.66      477.83     24.37 o
   0  -3   8      475.66      516.09     53.28 o
   3   0   8      475.66      435.31     33.73 o
  -3   0   8      475.66      529.69     86.16 o
  -3   3   8      475.66      412.93     57.25 o
   0   3   8      475.66      418.31     24.66 o
  -3   0  -8      490.68      410.09     26.64 o
  -3   0  -8      490.68      444.95     39.11 o
   0   3  -8      490.68      479.24     51.86 o
  -3   3  -8      490.68      505.03     79.07 o
  -3   0   8      475.66      387.99     26.36 o
   3  -3   9     2106.21     2179.18     66.04 o
   0  -3   9     2106.21     2063.81     76.82 o
   3   0   9     2106.20     2129.86     58.39 o
  -3   0   9     2106.21     2156.50     72.28 o
  -3   3   9     2106.20     2190.23    119.05 o
   0   3   9     2106.21     1991.25     60.38 o
  -3   0  -9     2111.30     2149.13     56.41 o
  -3   0  -9     2111.30     2114.84     71.43 o
   0   3  -9     2111.30     2087.34     60.94 o
  -3   3  -9     2111.31     2174.65     69.73 o
   3  -3  10       10.50       16.44      4.25 o
   0  -3  10       10.50       -3.68      7.94 o
   3   0  10       10.50        5.38      4.82 o
  -3   0  10       10.50        9.35      7.65 o
  -3   3  10       10.50        7.65      7.08 o
   0   3  10       10.50       10.49      7.65 o
  -3   0 -10       10.17        3.97      5.10 o
   0   3 -10       10.17        0.28      5.10 o
  -3   3 -10       10.17       12.19      7.37 o
   3  -3  11      351.34      466.48     75.95 o
   0  -3  11      351.34      424.25     58.95 o
   3   0  11      351.34      277.17     56.11 o
  -3   0  11      351.34      449.48     61.50 o
   0   3  11      351.34      427.09     71.98 o
  -3   3  11      351.34      447.21     62.92 o
  -3   0 -11      348.33      390.53     62.92 o
   0   3 -11      348.34      280.00     38.26 o
  -3   3 -11      348.34      366.16     76.52 o
   3  -3  12      567.91      473.00     74.25 o
  -3   0  12      567.91      548.67     87.86 o
   0   3  12      567.91      493.98     62.07 o
  -3   3  12      567.91      511.26     96.64 o
  -3   0 -12      569.94      535.07     96.07 o
  -3   3 -12      569.94      460.82     92.96 o
   3  -3  13       27.69       22.39      5.10 o
   0  -3  13       27.69       11.90      7.94 o
  -3   0  13       27.69       33.16     12.47 o
   0   3  13       27.69        8.79      6.52 o
  -3   3  13       27.69       34.01      9.07 o
   0   3 -13       28.13       12.19      5.38 o
  -3   0 -13       28.13       24.37     14.74 o
  -3   3 -13       28.13       19.55      6.80 o
   0  -3  14       46.43       37.12      9.92 o
  -3   0  14       46.43       14.17     10.49 o
  -3   3  14       46.43       51.01     15.87 o
  -3   3 -14       44.40       12.47     14.45 o
   0  -3  15      456.76      365.59    104.29 o
  -3   0  15      456.76      404.70     96.92 o
  -3   3  15      456.76      353.12     94.37 o
  -3   3 -15      455.74      494.54    103.16 o
   0  -3  16      414.68      435.87     61.78 o
  -3   0  16      414.68      477.81    136.88 o
  -3   3  16      414.68      346.88     75.38 o
  -4   3   0     2253.96     1969.41     52.17 o
   1  -4   0     2253.96     1973.95     77.97 o
  -1   4   0     2253.96     1867.62     52.45 o
  -3  -1   0     2253.96     1876.70     59.26 o
   3   1   0     2253.96     1905.05     50.47 o
  -4   3   0     2253.96     1964.02     54.44 o
   4  -3   0     2253.96     1879.25     50.19 o
  -1   4   0     2253.96     1905.33     53.02 o
   1  -4   0     2253.96     1863.94     55.29 o
  -3  -1   0     2253.96     1930.00     50.75 o
   3   1   0     2253.96     1983.02     51.89 o
   4  -3   1     2094.83     2176.29     57.27 o
  -4   3  -1     2088.05     2196.70     57.27 o
   1  -4  -1     2088.05     2231.85     59.26 o
  -1   4   1     2094.82     2195.57     58.69 o
   1  -4   1     2094.82     2111.08     57.84 o
  -3  -1  -1     2088.05     2198.40     55.00 o
  -3  -1   1     2094.82     2241.78     60.96 o
   3   1   1     2094.82     2262.76     54.15 o
   3   1  -1     2088.05     2255.67     58.69 o
  -4   3   1     2094.83     2172.03     57.84 o
  -4   3  -1     2088.05     2100.30     59.54 o
   4  -3  -1     2088.05     2251.70     59.82 o
   4  -3   1     2094.83     2198.40     56.70 o
  -1   4   1     2094.82     2129.22     57.27 o
   1  -4  -1     2088.05     2265.31     60.39 o
  -1   4  -1     2088.05     2194.15     62.37 o
  -3  -1   1     2094.82     2207.76     57.27 o
  -3  -1  -1     2088.05     2187.34     64.08 o
   3   1   1     2094.82     2280.34     63.51 o
   3   1  -1     2088.05     2257.65     56.99 o
   4  -3   2     7762.45     7379.98    158.94 o
   1  -4  -2     7763.11     7463.42    174.84 o
  -4   3  -2     7763.12     7589.44    163.20 o
   1  -4   2     7762.46     7491.24    175.12 o
  -3  -1  -2     7763.11     7478.75    157.52 o
  -3  -1   2     7762.45     7473.64    166.32 o
   3   1   2     7762.45     7532.39    157.52 o
  -4   3   2     7762.46     7360.40    164.33 o
  -4   3  -2     7763.12     7465.98    161.50 o
  -1   4   2     7762.45     7521.89    166.32 o
   4  -3   2     7762.45     7585.75    163.20 o
  -1   4  -2     7763.12     7619.24    170.29 o
  -3  -1   2     7762.45     7573.26    156.95 o
  -3  -1  -2     7763.11     7378.28    170.58 o
   3   1  -2     7763.12     7526.72    156.67 o
   1  -4  -3       26.82       27.77      8.22 o
   4  -3   3       27.66       30.32      3.40 o
  -3  -1  -3       26.82       40.24      5.67 o
  -4   3  -3       26.82       18.14      6.52 o
   1  -4   3       27.66       20.40      9.35 o
   3   1   3       27.66       20.69      2.55 o
  -3  -1   3       27.66       26.36      7.65 o
  -4   3   3       27.66       27.49      8.50 o
  -1   4   3       27.66       33.44      5.10 o
  -4   3  -3       26.82       28.06      3.97 o
   3   1   3       27.66       32.31      4.82 o
   4  -3   3       27.66       30.32      7.08 o
  -3  -1  -3       26.82       19.55     10.77 o
   4  -3   4     6255.26     6708.03    147.51 o
   1  -4   4     6255.27     6494.14    150.35 o
  -4   3  -4     6256.94     6721.08    149.78 o
   3   1   4     6255.26     6790.01    138.43 o
  -3  -1   4     6255.27     6841.07    158.86 o
  -4   3   4     6255.26     6677.96    155.17 o
   3   1   4     6255.26     6798.24    138.43 o
  -1   4   4     6255.26     6485.35    147.23 o
  -4   3  -4     6256.94     6467.19    144.67 o
  -3  -1  -4     6256.93     6686.76    155.45 o
   4  -3   5     2731.25     2693.28     66.62 o
   3   1   5     2731.25     2746.29     57.83 o
   1  -4   5     2731.25     2740.34     75.70 o
  -4   3  -5     2724.68     2654.43     71.44 o
  -3  -1   5     2731.25     2784.85     94.97 o
   3   1   5     2731.25     2725.60     56.98 o
  -4   3   5     2731.25     2602.27     90.15 o
  -1   4   5     2731.25     2673.43     73.99 o
  -4   3  -5     2724.68     2702.91     65.77 o
  -3  -1  -5     2724.68     2742.60    103.19 o
  -4   3  -5     2724.68     2697.53     79.10 o
   3   1   6      889.47      941.26     23.81 o
   4  -3   6      889.47     1043.29     73.41 o
   1  -4   6      889.47     1045.84     45.35 o
  -4   3  -6      880.92      917.45     54.98 o
  -3  -1   6      889.47      897.33     39.96 o
   3   1   6      889.47      928.22     25.51 o
  -4   3   6      889.47      976.40     42.23 o
  -1   4   6      889.47      889.39     34.01 o
  -3  -1  -6      880.92      901.29     23.24 o
  -4   3  -6      880.92      900.73     30.89 o
  -3  -1  -6      880.92      975.83     40.25 o
  -4   3  -6      880.92      931.05     41.10 o
   3   1   7      113.93       92.39     13.04 o
   4  -3   7      113.93       94.94     10.77 o
   1  -4   7      113.93      113.93     16.44 o
  -3  -1   7      113.93       77.08     18.70 o
   3   1   7      113.93      104.86     12.47 o
  -4   3  -7      115.57       66.88     19.27 o
  -4   3   7      113.93      105.14     19.27 o
  -1   4   7      113.93      104.01     13.04 o
  -3  -1  -7      115.58      123.28     13.60 o
  -4   3  -7      115.57      125.26     20.97 o
  -3  -1  -7      115.58      116.48     20.97 o
  -4   3  -7      115.57      102.02     16.72 o
  -1   4  -7      115.58      105.71     29.19 o
   3   1   8      130.07      102.31     10.77 o
   4  -3   8      130.07      112.23     20.40 o
   1  -4   8      130.07       94.09     12.75 o
   3   1   8      130.07       99.76     11.34 o
  -3  -1   8      130.07      102.87     31.46 o
  -4   3   8      130.07      131.78     19.55 o
  -1   4   8      130.07      114.21     29.19 o
  -3  -1  -8      122.91       76.52     10.77 o
  -4   3  -8      122.91      131.78     18.70 o
  -3  -1  -8      122.91      115.06     22.96 o
  -4   3  -8      122.91      107.69     16.44 o
  -1   4  -8      122.91      125.83     17.00 o
   3   1   9       25.23        7.37      3.40 o
   4  -3   9       25.23       30.04      8.22 o
   1  -4   9       25.23       23.81      9.92 o
   3   1   9       25.23       20.12      7.37 o
  -3  -1   9       25.23       37.69     10.49 o
  -1   4   9       25.23       10.49      7.08 o
  -3  -1  -9       24.96       16.44      5.38 o
  -3  -1  -9       24.96       22.10     10.20 o
  -1   4  -9       24.96       17.85     10.77 o
   4  -3  10     1098.16     1164.86    112.52 o
   1  -4  10     1098.16     1077.28     52.43 o
   3   1  10     1098.16     1031.94     39.40 o
  -3  -1  10     1098.17     1120.93     53.85 o
  -4   3  10     1098.16     1044.97     73.69 o
  -1   4  10     1098.16     1101.66     47.33 o
  -3  -1 -10     1092.04     1107.61     63.77 o
  -1   4 -10     1092.04     1169.11     58.38 o
  -4   3 -10     1092.04     1161.46    109.97 o
   4  -3  11       18.82       13.60      5.10 o
   1  -4  11       18.82       13.04      4.82 o
  -3  -1  11       18.82       24.37     11.05 o
  -4   3  11       18.82       11.05      7.08 o
  -1   4  11       18.82       12.19      5.67 o
  -3  -1 -11       19.29        8.50      9.92 o
  -1   4 -11       19.29       19.27      9.07 o
  -4   3 -11       19.29       11.34     10.49 o
   1  -4  12     1067.91     1076.98    154.46 o
  -3  -1  12     1067.91     1076.70    116.77 o
  -4   3  12     1067.91     1219.83    167.50 o
  -1   4  12     1067.91     1001.60    140.86 o
  -3  -1 -12     1066.13     1090.87     93.24 o
  -1   4 -12     1066.13     1097.11     81.62 o
  -4   3 -12     1066.13      998.48    111.38 o
   1  -4  13      101.97      120.44     28.34 o
  -3  -1  13      101.97      107.12     16.72 o
  -4   3  13      101.97       65.46     17.57 o
  -1   4  13      101.97       83.32     17.29 o
  -1   4 -13      100.96       70.57     20.12 o
  -4   3 -13      100.96      101.17     18.70 o
   1  -4  14       77.51       68.30     16.44 o
  -3  -1  14       77.51       51.01     22.67 o
  -1   4  14       77.51       40.24     10.77 o
  -4   3 -14       78.96       86.15     14.45 o
   1  -4  15       79.29       18.42     10.20 o
  -3  -1  15       79.29       56.96     18.42 o
  -4   3  15       79.29       12.47     10.77 o
  -4   3 -15       79.97       36.84     11.05 o
  -4   3  16       26.51       20.40     14.17 o
  -4   3 -16       27.14        3.40      6.80 o
  -4   2  -1       26.08       13.32      2.83 o
   2  -4  -1       26.08       20.40      4.82 o
  -2   4   1       26.10       15.30      8.50 o
   2  -4   1       26.10       36.56      8.22 o
  -2   4  -1       26.08       29.76      4.25 o
  -2  -2  -1       26.08       20.97      7.08 o
  -2  -2   1       26.10       22.39      6.80 o
   2   2   1       26.10       28.06      3.97 o
   2   2  -1       26.08       15.59      6.80 o
  -4   2   1       26.10       33.16      7.37 o
  -4   2  -1       26.08       12.75      7.94 o
   4  -2  -1       26.08       15.30      6.80 o
   4  -2   1       26.10        8.79      5.67 o
  -2   4   1       26.10       32.31      7.65 o
   2  -4  -1       26.08       15.02     10.49 o
  -2   4  -1       26.08       14.74      6.80 o
   2  -4   1       26.10       21.82      9.35 o
   2   2  -1       26.08       18.14      7.08 o
   2   2   1       26.10       37.12      5.95 o
   4  -2   3      377.28      366.74     21.54 o
  -2  -2  -3      377.10      340.95     13.04 o
  -4   2  -3      377.10      384.59     20.12 o
   2  -4   3      377.28      401.60     36.56 o
   2   2   3      377.28      361.64     37.69 o
  -2  -2   3      377.28      348.88     56.97 o
  -4   2   3      377.28      388.84     54.42 o
  -2   4   3      377.28      385.44     60.08 o
  -4   2  -3      377.10      328.76     21.54 o
   2   2   3      377.28      380.62     25.22 o
   4  -2   3      377.28      361.92     13.04 o
  -2   4  -3      377.10      352.57     48.46 o
  -2  -2  -3      377.10      372.69     38.83 o
  -4   2  -3      377.10      393.38     21.82 o
   4  -2   4    11659.13    11376.06    234.24 o
   2   2   4    11659.14    11498.43    238.21 o
   2  -4   4    11659.14    11580.77    250.42 o
  -4   2  -4    11731.95    11496.58    237.36 o
  -2  -2   4    11659.14    11309.62    251.27 o
  -4   2   4    11659.14    11230.40    247.02 o
  -2   4   4    11659.13    11261.07    245.60 o
   2   2   4    11659.14    11428.30    236.51 o
  -4   2  -4    11731.95    11471.59    236.51 o
  -2  -2  -4    11731.96    11752.11    243.04 o
  -2  -2  -4    11731.96    11172.90    254.12 o
  -4   2  -4    11731.95    11579.77    262.07 o
   2   2  -4    11731.96    11543.99    233.11 o
   4  -2   5      493.76      520.91     16.72 o
   2   2   5      493.76      558.32     27.49 o
   2  -4   5      493.76      592.62     57.53 o
  -2  -2   5      493.76      565.98     28.06 o
  -4   2  -5      493.72      565.98     30.33 o
  -4   2   5      493.76      500.79     28.34 o
   2   2   5      493.76      552.09     21.54 o
  -2   4   5      493.76      501.64     26.07 o
  -4   2  -5      493.72      511.28     16.44 o
  -2  -2  -5      493.72      533.67     18.42 o
  -2  -2  -5      493.72      606.51     78.22 o
   2   2  -5      493.72      543.59     19.27 o
  -4   2  -5      493.72      479.54     31.18 o
   2   2   6     3389.96     2992.52     69.18 o
   4  -2   6     3389.96     3094.87     72.58 o
   2  -4   6     3389.95     3072.75    103.20 o
  -2  -2   6     3389.96     3155.54    119.08 o
  -4   2  -6     3372.44     3062.82     70.88 o
  -4   2   6     3389.96     3052.34     85.91 o
   2   2   6     3389.96     3059.14     71.45 o
  -2   4   6     3389.96     2969.27     85.62 o
  -2  -2  -6     3372.44     3075.30     71.16 o
  -4   2  -6     3372.44     3055.45     69.46 o
  -2  -2  -6     3372.44     3001.30     87.32 o
   2   2  -6     3372.44     3116.97     67.19 o
  -4   2  -6     3372.44     3051.48     94.69 o
   2   2   7       10.44       12.47      2.55 o
   4  -2   7       10.44        1.42      3.68 o
   2  -4   7       10.44       -5.95      7.08 o
  -2  -2   7       10.44       -7.65     10.20 o
  -4   2   7       10.44       12.19      8.79 o
  -4   2  -7       10.44        7.94      3.97 o
   2   2   7       10.44       17.85      3.40 o
  -2   4   7       10.44        8.22      4.25 o
  -2  -2  -7       10.44        3.97      3.97 o
  -4   2  -7       10.44        9.92      5.38 o
  -2  -2  -7       10.44       10.20      6.23 o
  -4   2   7       10.44        2.83      3.12 o
  -4   2  -7       10.44       13.32      5.95 o
  -2   4  -7       10.44        2.83      3.68 o
   2   2   8      577.22      528.84     44.78 o
   4  -2   8      577.22      571.92     29.19 o
   2  -4   8      577.22      529.13     29.19 o
  -2  -2   8      577.22      476.98     30.89 o
  -4   2   8      577.22      527.14     64.62 o
   2   2   8      577.22      538.48     27.21 o
  -4   2  -8      567.59      406.13     52.71 o
  -2   4   8      577.22      544.43     69.72 o
  -2  -2  -8      567.59      471.88     24.37 o
  -4   2  -8      567.59      528.56     38.54 o
  -2  -2  -8      567.59      599.41     99.48 o
  -4   2  -8      567.59      544.15    106.85 o
  -2   4  -8      567.59      343.78     64.33 o
   2   2   9       81.72       54.41     12.19 o
   4  -2   9       81.72       98.34     18.70 o
   2  -4   9       81.72       70.85     21.25 o
  -2  -2   9       81.72      107.12     18.14 o
   2   2   9       81.72       75.38     12.19 o
  -4   2   9       81.72       85.30     17.00 o
  -2   4   9       81.72       98.62     16.72 o
  -4   2  -9       81.70       51.29      6.23 o
  -2  -2  -9       81.70       57.25      9.35 o
  -2  -2  -9       81.70       60.36     16.72 o
  -4   2  -9       81.70       59.23     13.60 o
   4  -2  10      238.40      248.82     43.64 o
   2  -4  10      238.40      242.31     36.84 o
  -2  -2  10      238.40      328.74     71.70 o
   2   2  10      238.40      265.26     51.01 o
  -4   2  10      238.40      325.91     55.83 o
  -2   4  10      238.40      314.57     59.23 o
  -4   2 -10      261.15      291.05     60.93 o
  -2   4 -10      261.15      275.47     49.31 o
   2  -4  11       30.20       37.69      9.07 o
  -2  -2  11       30.19       34.29      9.35 o
  -4   2  11       30.20       39.96      8.50 o
  -2   4  11       30.19       30.89      7.37 o
  -4   2 -11       30.12       20.12     12.75 o
  -2   4 -11       30.12       29.76     10.20 o
   2  -4  12     1276.66     1565.62    111.10 o
  -2  -2  12     1276.66     1479.18     70.01 o
  -4   2  12     1276.66     1472.09     77.37 o
  -2   4  12     1276.66     1581.21     99.48 o
  -4   2 -12     1326.31     1404.64    119.04 o
  -2   4 -12     1326.31     1680.70     60.94 o
   2  -4  13       35.98       34.57      5.95 o
  -2  -2  13       35.98       45.06     12.19 o
  -4   2  13       35.98       46.76     12.75 o
  -2   4  13       35.98       31.74     12.19 o
  -4   2 -13       35.95       29.19     19.84 o
  -2   4 -13       35.95       35.71     12.19 o
   2  -4  14      369.19      513.52     57.25 o
  -2  -2  14      369.19      443.24     82.75 o
  -4   2  14      369.19      417.45     74.53 o
  -2   4  14      369.19      467.61     83.89 o
  -2   4 -14      398.95      342.92     71.70 o
  -4   2 -14      398.95      433.60     85.87 o
  -2  -2  15       77.65       54.13     12.47 o
  -4   2  15       77.65       62.91     20.97 o
  -4   2 -15       77.72       96.35     22.67 o
  -2  -2  16      517.48      464.50     71.98 o
  -4   2  16      517.48      361.06    117.33 o
  -4   2 -16      526.23      272.35     80.49 o
   3  -4   0     4281.64     4532.53    106.09 o
  -3   4   0     4281.64     4739.32    110.06 o
  -1  -3   0     4281.63     4450.27    108.36 o
   1   3   0     4281.64     4630.11    106.65 o
  -4   1   0     4281.63     4488.85    100.98 o
   4  -1   0     4281.63     4574.23    104.39 o
  -3   4   0     4281.64     4631.81    108.07 o
  -4   1   0     4281.63     4591.82    104.67 o
   3  -4  -1       82.52       84.45     12.19 o
   3  -4   1       83.22       74.82     13.04 o
  -3   4  -1       82.51       90.12     10.77 o
  -1  -3  -1       82.51      114.78     14.17 o
   1   3   1       83.22       73.97     11.34 o
  -1  -3   1       83.22       91.82     13.60 o
   1   3  -1       82.52       68.30     10.20 o
  -4   1   1       83.22       97.49     15.59 o
  -4   1  -1       82.52       71.42     10.49 o
   4  -1  -1       82.51      102.02     17.85 o
   4  -1   1       83.22       79.92      8.50 o
  -3   4   1       83.22       79.35     14.17 o
  -3   4  -1       82.51       83.89     14.45 o
   3  -4   1       83.22       94.94     14.17 o
   1   3   1       83.22       91.54     16.44 o
  -4   1  -1       82.52       66.03     12.75 o
  -1  -3  -2     5189.57     4769.25    107.52 o
   3  -4   2     5172.87     4751.36    110.35 o
  -3   4  -2     5189.58     4760.17    112.62 o
   1   3   2     5172.86     4791.93    107.80 o
  -1  -3   2     5172.87     4709.37    111.20 o
  -4   1   2     5172.87     4689.52    110.35 o
  -4   1  -2     5189.57     4720.45    100.42 o
   4  -1   2     5172.86     4927.24    104.68 o
  -3   4   2     5172.87     4829.65    114.04 o
   1   3   2     5172.86     4832.49    108.65 o
  -3   4  -2     5189.58     4703.43    109.22 o
   3  -4   2     5172.87     4914.48    129.07 o
  -1  -3  -2     5189.57     4907.40    110.35 o
  -4   1  -2     5189.57     4662.58    120.28 o
  -1  -3  -3      694.22      685.61     23.81 o
   3  -4   3      692.42      664.92     29.19 o
   1   3   3      692.42      690.71     52.43 o
  -3   4  -3      694.22      579.89     25.23 o
  -1  -3   3      692.42      671.73     57.25 o
  -4   1   3      692.42      692.70     38.26 o
  -4   1  -3      694.22      666.06     22.96 o
  -3   4   3      692.42      655.85     44.78 o
   1   3   3      692.42      685.33     38.55 o
   4  -1   3      692.42      644.80     16.44 o
  -3   4  -3      694.22      675.98     34.29 o
  -1  -3  -3      694.22      674.84     34.58 o
  -4   1  -3      694.22      674.84     48.47 o
  -1  -3  -4     9625.00    10084.85    213.72 o
   1   3   4     9606.75    10260.79    218.26 o
   3  -4   4     9606.76     9968.73    217.69 o
  -1  -3   4     9606.76    10237.80    227.34 o
  -4   1   4     9606.76    10184.72    237.28 o
  -3   4   4     9606.75    10256.53    231.60 o
   1   3   4     9606.75    10267.32    217.69 o
  -1  -3  -4     9625.00    10530.45    223.09 o
  -3   4  -4     9625.01    10199.23    223.09 o
  -4   1  -4     9625.00    10178.22    225.07 o
   1   3   5      917.42      932.77     48.18 o
   3  -4   5      917.42      940.71     33.44 o
  -1  -3   5      917.43      969.05     39.11 o
  -4   1   5      917.42      946.66     71.71 o
  -3   4   5      917.43      903.01     35.71 o
   1   3   5      917.42      961.68     57.25 o
  -1  -3  -5      919.85      995.97     48.75 o
  -3   4  -5      919.84      927.10     33.16 o
  -4   1  -5      919.85     1001.08     92.68 o
   1   3   6     3183.09     3174.72     79.38 o
   4  -1   6     3183.10     3219.51     66.62 o
   3  -4   6     3183.10     3094.49     80.80 o
  -1  -3   6     3183.10     3231.99     90.16 o
  -4   1   6     3183.10     3129.36     98.09 o
  -3   4   6     3183.09     3207.32     91.29 o
   1   3   6     3183.09     3182.94     81.37 o
  -1  -3  -6     3182.29     3178.12     77.11 o
  -4   1  -6     3182.29     3180.96     65.77 o
  -4   1   6     3183.10     3176.42     90.72 o
  -4   1  -6     3182.29     3155.44    120.49 o
   1   3  -6     3182.30     3046.01     71.44 o
  -3   4  -6     3182.30     3181.52     85.34 o
   3  -4   7      103.83      143.40     16.44 o
  -1  -3   7      103.83      150.20     17.00 o
  -4   1   7      103.83      143.12     29.76 o
   1   3   7      103.83      111.38     17.29 o
  -3   4   7      103.83      120.44     24.94 o
  -4   1  -7      103.07      127.25     12.19 o
  -4   1  -7      103.07      146.23     11.34 o
  -4   1  -7      103.07      104.57     23.52 o
  -4   1   7      103.83      106.27     13.32 o
   1   3  -7      103.07      114.49     20.97 o
  -3   4  -7      103.07      124.69     18.42 o
   4  -1   8      122.14      135.46     16.72 o
   3  -4   8      122.14      121.58     16.44 o
  -1  -3   8      122.14      172.31     21.25 o
  -4   1   8      122.14      136.03     21.25 o
   1   3   8      122.14      131.78     22.67 o
  -3   4   8      122.14      126.11     18.70 o
  -4   1  -8      122.14      107.41     11.62 o
  -4   1  -8      122.14      123.84     13.60 o
   1   3  -8      122.14      119.03     18.42 o
  -4   1  -8      122.14      139.43     20.69 o
  -3   4  -8      122.14      117.33     17.29 o
   4  -1   9        7.02        6.23      3.12 o
   3  -4   9        7.02        7.08      4.25 o
  -1  -3   9        7.02       11.62      6.80 o
  -4   1   9        7.02        8.79      6.80 o
   1   3   9        7.02        5.67      4.82 o
  -3   4   9        7.02       11.62      7.65 o
  -4   1  -9        6.79        2.27      1.98 o
   1   3  -9        6.79       -0.57      2.27 o
  -4   1  -9        6.79       15.87      9.35 o
  -3   4  -9        6.79       12.47      4.53 o
   4  -1  10     3201.26     3336.48     79.66 o
   3  -4  10     3201.26     3373.90     99.50 o
  -1  -3  10     3201.27     3268.17    103.47 o
  -4   1  10     3201.26     3329.96    102.05 o
   1   3  10     3201.26     3265.62     95.25 o
  -3   4  10     3201.26     3349.24    100.35 o
   1   3 -10     3200.55     3220.26    105.17 o
  -4   1 -10     3200.54     3179.72     98.37 o
  -3   4 -10     3200.54     3179.44     99.22 o
   3  -4  11      391.60      367.57     51.58 o
  -1  -3  11      391.60      370.41     53.28 o
  -4   1  11      391.60      409.23     49.60 o
   1   3  11      391.60      257.90     37.98 o
  -3   4  11      391.60      452.31     74.82 o
   1   3 -11      392.79      343.48     28.06 o
  -4   1 -11      392.79      342.63     67.17 o
  -3   4 -11      392.79      346.60     56.68 o
   3  -4  12      390.98      398.46     29.76 o
  -1  -3  12      390.98      446.64     77.37 o
  -4   1  12      390.98      491.14     43.64 o
  -3   4  12      390.98      478.10     42.51 o
  -4   1 -12      399.47      403.00     85.02 o
  -3   4 -12      399.47      380.33     55.83 o
   3  -4  13       42.88       16.72      8.50 o
  -1  -3  13       42.88       21.82     13.04 o
  -3   4  13       42.88        4.25     13.60 o
  -4   1 -13       42.59        9.07     16.72 o
  -3   4 -13       42.59       43.93     13.32 o
  -1  -3  14      286.39      248.82     54.98 o
  -4   1  14      286.39      302.95     49.59 o
  -3   4  14      286.39      306.35     54.41 o
  -4   1 -14      289.90      281.13     53.56 o
  -3   4 -14      289.90      173.72     59.23 o
  -4   1  15      101.80       30.04     14.74 o
  -3   4  15      101.80       60.65     20.69 o
  -4   1 -15      101.48       72.83     10.20 o
  -3   4 -15      101.48       77.37     17.29 o
  -1  -3  16      135.79       88.99     32.31 o
  -4   1  16      135.79       67.16     25.51 o
   4  -4   0     2492.84     2160.51     60.11 o
   0  -4   0     2492.84     2181.49     62.66 o
  -4   0   0     2492.84     2141.51     56.14 o
   4   0   0     2492.84     2175.82     56.99 o
  -4   4   0     2492.84     2115.99     57.84 o
   0   4   0     2492.84     2234.51     68.90 o
  -4   0   0     2492.84     2260.88     57.84 o
   4  -4   1      180.79      195.55     26.64 o
  -4   4  -1      180.95      154.74     21.26 o
   0  -4  -1      180.95      213.97     26.92 o
   0   4   1      180.79      174.29     22.96 o
   0  -4   1      180.79      179.96     22.96 o
  -4   0  -1      180.95      180.24     22.11 o
  -4   0   1      180.79      178.83     32.31 o
   4   0  -1      180.95      167.21     21.54 o
   4   0   1      180.79      155.31     24.37 o
  -4   4   1      180.79      193.28     35.43 o
  -4   4  -1      180.95      167.77     28.91 o
   4  -4   1      180.79      177.41     21.82 o
   0   4   1      180.79      177.69     26.64 o
   0   4  -1      180.95      172.03     41.94 o
   0  -4  -1      180.95      159.84     26.92 o
  -4   0  -1      180.95      160.69     20.41 o
  -4   0   1      180.79      161.26     23.24 o
   4   0   1      180.79      170.89     19.55 o
   4  -4   2     1822.23     1822.25     50.46 o
   0  -4  -2     1804.15     1835.85     53.58 o
  -4   4  -2     1804.15     1901.62     51.88 o
   0  -4   2     1822.23     1786.53     53.01 o
  -4   0  -2     1804.15     1871.00     48.76 o
  -4   0   2     1822.23     1833.59     60.67 o
   4   0   2     1822.23     1903.33     48.19 o
  -4   4   2     1822.23     1904.75     55.56 o
  -4   4  -2     1804.15     1858.53     51.59 o
   0   4   2     1822.23     1860.24     66.90 o
   4  -4   2     1822.23     1912.68     52.44 o
  -4   0  -2     1804.15     1910.13     62.93 o
  -4   0   2     1822.23     1939.33     51.03 o
   0  -4  -3      450.31      504.76     56.97 o
   4  -4   3      448.90      420.59     33.73 o
   0   4   3      448.90      425.97     43.65 o
  -4   4  -3      450.32      398.48     28.06 o
  -4   0  -3      450.31      393.95     16.15 o
   0  -4   3      448.90      418.60     24.09 o
  -4   0   3      448.90      434.47     54.42 o
  -4   4   3      448.90      362.20     25.79 o
   4   0   3      448.90      413.79     16.15 o
   0   4   3      448.90      362.20     18.42 o
  -4   4  -3      450.32      395.93     18.71 o
   4  -4   3      448.90      361.07     37.69 o
  -4   0  -3      450.31      374.96     64.90 o
  -4   0   3      448.90      393.95     22.67 o
   0  -4  -4    22401.63    21769.71    451.82 o
   4  -4   4    22445.60    22243.85    460.92 o
   0  -4   4    22445.61    21863.40    460.92 o
  -4   0   4    22445.61    22433.79    472.58 o
  -4   4   4    22445.61    21918.56    463.48 o
   0   4   4    22445.61    22037.98    457.51 o
  -4   4  -4    22401.63    21982.68    455.51 o
  -4   0  -4    22401.61    21932.07    462.91 o
   4  -4   5     1870.06     2225.49     60.38 o
   0  -4   5     1870.06     2230.30     67.46 o
  -4   0   5     1870.06     2209.61     96.95 o
  -4   4   5     1870.06     2253.83     67.75 o
   0   4   5     1870.05     2225.77     72.28 o
  -4   4  -5     1865.68     2208.76     59.81 o
  -4   0  -5     1865.68     2066.46     76.54 o
   4  -4   6    11020.10    11446.33    247.17 o
   0  -4   6    11020.11    11147.24    250.86 o
  -4   0   6    11020.09    11326.30    256.25 o
  -4   4   6    11020.11    11152.63    251.71 o
   0   4   6    11020.09    11328.29    245.47 o
  -4   4  -6    11038.44    11452.32    247.17 o
  -4   0  -6    11038.43    11253.68    253.70 o
  -4   4  -6    11038.44    11420.82    254.83 o
   4  -4   7     6194.46     6079.00    152.00 o
   0  -4   7     6194.46     6281.77    215.53 o
  -4   0   7     6194.46     6267.02    158.53 o
  -4   4   7     6194.46     6274.96    154.84 o
   0   4   7     6194.45     5933.24    138.67 o
  -4   4  -7     6196.56     6212.29    153.42 o
  -4   0  -7     6196.56     6101.41    163.63 o
  -4   4  -7     6196.56     6099.14    149.45 o
   0   4  -7     6196.57     6217.40    140.38 o
   4  -4   8    14343.74    14832.85    318.43 o
   0  -4   8    14343.75    14264.10    361.57 o
  -4   0   8    14343.75    14204.50    320.13 o
  -4   4   8    14343.75    14489.73    322.97 o
   0   4   8    14343.73    14845.05    319.57 o
  -4   4  -8    14327.47    14895.26    319.85 o
  -4   0  -8    14327.45    14230.30    319.85 o
   0   4  -8    14327.48    14677.58    313.61 o
  -4   4  -8    14327.47    14496.51    322.69 o
   4  -4   9     7097.72     7434.38    181.49 o
   4   0   9     7097.72     7721.08    159.66 o
   0  -4   9     7097.73     7354.69    187.45 o
  -4   0   9     7097.73     7203.26    229.98 o
  -4   4   9     7097.73     7586.95    186.60 o
   0   4   9     7097.71     7397.51    172.13 o
  -4   4  -9     7098.22     7617.29    175.54 o
  -4   0  -9     7098.21     7383.05    201.34 o
   0   4  -9     7098.23     7455.65    172.42 o
  -4   4  -9     7098.22     7431.83    181.49 o
   4  -4  10     3816.64     3920.35    109.43 o
   0  -4  10     3816.64     3779.17    122.75 o
  -4   0  10     3816.64     3997.46    160.45 o
  -4   4  10     3816.64     3732.40    125.30 o
   0   4  10     3816.63     3780.87    105.17 o
  -4   4 -10     3832.35     3910.15    102.06 o
  -4   0 -10     3832.34     3959.47    149.11 o
   0   4 -10     3832.35     3831.91     98.09 o
  -4   4 -10     3832.35     3817.45    121.90 o
   4  -4  11      546.49      526.29     89.56 o
   0  -4  11      546.48      508.71    116.20 o
  -4   0  11      546.49      512.97     77.37 o
  -4   4  11      546.48      626.33    105.43 o
   0   4  11      546.49      552.08     74.25 o
  -4   4 -11      546.54      390.25     61.78 o
  -4   0 -11      546.54      540.46    126.97 o
   0   4 -11      546.54      520.62     41.66 o
  -4   4 -11      546.54      529.69    120.45 o
   4  -4  12     4674.52     4762.99    123.60 o
   0  -4  12     4674.52     4943.86    254.58 o
  -4   0  12     4674.53     4585.52    151.67 o
   0   4  12     4674.52     4944.71    129.56 o
  -4   4  12     4674.52     4768.09    136.64 o
  -4   4 -12     4642.67     4715.63    125.30 o
  -4   0 -12     4642.66     4582.96    134.94 o
  -4   4 -12     4642.67     4654.68    132.39 o
   0  -4  13      345.14      327.61     57.25 o
  -4   0  13      345.14      251.66     33.44 o
  -4   4  13      345.13      330.73     43.08 o
  -4   0 -13      345.26      292.47     55.26 o
  -4   4 -13      345.26      311.17     70.57 o
   0  -4  14     2368.34     2473.58    187.35 o
  -4   0  14     2368.34     2603.39    177.72 o
  -4   4  14     2368.34     2410.65    138.60 o
  -4   0 -14     2360.30     2612.74    128.96 o
  -4   4 -14     2360.30     2603.67     91.27 o
   0  -4  15      157.45      187.61     41.09 o
  -4   0  15      157.45      135.18     45.91 o
  -4   4  15      157.45      180.81     25.22 o
  -4   4 -15      156.62      186.47     43.93 o
   0  -4  16     2498.82     2607.34     98.92 o
  -4   0  16     2498.82     2905.52    109.41 o
  -4   4  16     2498.82     2891.63    106.01 o
   1  -5   0       16.38       14.17      5.10 o
  -4  -1   0       16.38        8.50      3.97 o
   4   1   0       16.38        2.55      3.40 o
  -5   4   0       16.38       26.92      9.07 o
  -1   5   0       16.38       -2.83      9.35 o
  -4  -1   0       16.38       20.97      6.23 o
   4   1   0       16.38       12.47      4.53 o
   1  -5  -1     7910.34     8246.63    184.73 o
   1  -5   1     7908.66     8077.22    183.60 o
  -4  -1  -1     7910.33     8207.47    176.22 o
  -4  -1   1     7908.66     8327.51    190.41 o
   4   1   1     7908.65     8561.90    183.32 o
  -5   4   1     7908.66     8196.40    186.44 o
  -5   4  -1     7910.34     8214.00    180.48 o
  -1   5   1     7908.66     8441.30    188.71 o
  -1   5  -1     7910.34     8249.47    189.84 o
  -4  -1   1     7908.66     8362.13    180.19 o
  -4  -1  -1     7910.33     8390.50    185.02 o
   4   1  -1     7910.34     8533.81    182.18 o
   5  -4   2     1353.84     1270.73     47.34 o
   1  -5  -2     1333.10     1203.26     49.89 o
  -5   4  -2     1333.10     1233.31     51.59 o
   1  -5   2     1353.84     1239.83     45.35 o
  -4  -1  -2     1333.10     1259.95     35.15 o
  -4  -1   2     1353.84     1256.56     45.07 o
   4   1   2     1353.84     1272.15     53.57 o
  -5   4   2     1353.84     1193.35     47.62 o
  -5   4  -2     1333.10     1178.04     45.92 o
  -1   5   2     1353.83     1222.26     41.67 o
   5  -4   2     1353.84     1233.88     48.75 o
  -1   5  -2     1333.10     1233.88     55.56 o
  -4  -1   2     1353.84     1242.38     35.43 o
  -4  -1  -2     1333.10     1125.60     41.10 o
   5  -4   3     1331.36     1331.93     40.82 o
   1  -5  -3     1332.04     1333.07     47.90 o
  -5   4  -3     1332.04     1524.96     99.77 o
  -4  -1  -3     1332.04     1380.69     36.57 o
   1  -5   3     1331.36     1344.97     64.91 o
  -4  -1   3     1331.36     1507.10     86.45 o
   4   1   3     1331.36     1359.71     35.43 o
  -5   4   3     1331.36     1371.62     46.49 o
  -5   4  -3     1332.04     1340.72     42.23 o
  -1   5   3     1331.36     1358.01     71.71 o
   5  -4   3     1331.36     1317.48     39.40 o
   4   1   3     1331.36     1355.74     35.71 o
  -1   5  -3     1332.04     1418.67     48.19 o
  -4  -1  -3     1332.04     1368.21     49.04 o
   1  -5  -4     7756.43     7799.96    178.45 o
   5  -4   4     7778.37     7629.48    169.93 o
  -5   4  -4     7756.43     8210.47    179.30 o
   1  -5   4     7778.37     7840.83    182.13 o
  -4  -1   4     7778.37     7789.20    180.72 o
   4   1   4     7778.36     8009.92    162.56 o
  -5   4   4     7778.36     7943.25    184.97 o
   4   1   4     7778.36     8082.83    163.98 o
  -1   5   4     7778.37     7814.73    178.16 o
  -5   4  -4     7756.43     7830.60    171.07 o
  -4  -1  -4     7756.43     7864.36    186.96 o
   5  -4   5     5346.93     5355.79    121.94 o
   1  -5   5     5346.94     5155.01    130.73 o
  -5   4  -5     5347.61     5184.50    118.82 o
  -4  -1   5     5346.93     5288.30    162.21 o
  -5   4   5     5346.93     5425.83    140.94 o
  -1   5   5     5346.92     5315.52    127.61 o
  -5   4  -5     5347.61     5276.67    120.24 o
  -4  -1  -5     5347.61     5257.67    134.99 o
  -5   4  -5     5347.61     5139.41    128.18 o
   5  -4   6     3145.42     3335.06     81.65 o
   1  -5   6     3145.43     3256.81     92.42 o
  -4  -1   6     3145.43     3201.53     91.85 o
  -5   4   6     3145.43     3220.52    107.45 o
  -1   5   6     3145.42     3231.86     95.25 o
  -5   4  -6     3155.68     3342.15     81.93 o
  -4  -1  -6     3155.68     3332.51    114.82 o
  -5   4  -6     3155.68     3269.29     97.24 o
   5  -4   7      662.66      683.03     58.38 o
   1  -5   7      662.66      680.19     64.62 o
  -4  -1   7      662.66      744.81     99.76 o
  -5   4   7      662.66      628.04     77.66 o
  -1   5   7      662.66      589.50     86.72 o
  -5   4  -7      662.06      628.04     39.11 o
  -4  -1  -7      662.06      516.10    108.55 o
  -5   4  -7      662.06      629.74     37.41 o
   5  -4   8      330.25      300.69     48.46 o
   1  -5   8      330.25      356.52     52.43 o
  -4  -1   8      330.25      340.08     45.91 o
  -5   4   8      330.25      356.52     61.78 o
  -1   5   8      330.25      306.64     35.71 o
  -5   4  -8      342.82      365.31     27.77 o
  -4  -1  -8      342.82      272.92     55.26 o
  -5   4  -8      342.82      334.13     54.41 o
  -1   5  -8      342.82      305.23     56.68 o
   5  -4   9     2757.37     2715.02     75.69 o
   1  -5   9     2757.37     2637.36    107.43 o
  -4  -1   9     2757.37     2674.77     88.44 o
  -5   4   9     2757.37     2597.39     87.59 o
  -1   5   9     2757.37     2682.43     92.41 o
  -5   4  -9     2757.83     2663.43     81.92 o
  -4  -1  -9     2757.82     2713.89     89.86 o
  -5   4  -9     2757.83     2637.07     94.68 o
  -1   5  -9     2757.83     2617.51     77.67 o
   5  -4  10     1088.96     1239.68     75.96 o
   1  -5  10     1088.96     1161.74     56.97 o
  -4  -1  10     1088.96     1123.48     55.83 o
  -5   4  10     1088.96     1182.14     58.95 o
  -1   5  10     1088.96     1245.91     64.34 o
  -5   4 -10     1098.48     1207.65     44.50 o
  -4  -1 -10     1098.47     1081.53     56.40 o
  -5   4 -10     1098.48     1246.76     56.40 o
  -1   5 -10     1098.48     1214.17    107.98 o
   5  -4  11      438.10      374.38     47.61 o
   1  -5  11      438.10      403.28     55.83 o
  -4  -1  11      438.10      418.87     61.78 o
  -5   4  11      438.10      512.96     81.90 o
  -1   5  11      438.10      426.81     75.67 o
  -5   4 -11      438.16      392.51     50.16 o
  -4  -1 -11      438.16      394.78     86.15 o
  -1   5 -11      438.17      190.16     64.33 o
  -5   4 -11      438.16      463.93     88.71 o
   1  -5  12       43.24       58.38      7.37 o
  -4  -1  12       43.24       23.52     23.81 o
  -5   4  12       43.24       28.62     13.60 o
  -1   5  12       43.24       71.42     11.90 o
  -4  -1 -12       39.58       82.18     22.10 o
  -1   5 -12       39.58       30.89     12.47 o
  -5   4 -12       39.58       39.96     17.00 o
   1  -5  13       42.14       27.21     15.87 o
  -4  -1  13       42.14       32.02      9.35 o
  -5   4  13       42.14       23.52      5.38 o
  -1   5  13       42.14       52.99     10.77 o
  -4  -1 -13       42.21       15.87      9.07 o
  -5   4 -13       42.21       79.92     20.12 o
   1  -5  14       37.14        5.67      7.65 o
  -4  -1  14       37.14       20.40      4.25 o
  -5   4  14       37.14        3.68      8.79 o
  -5   4 -14       35.31       23.24      9.64 o
   1  -5  15      471.06      382.03     87.29 o
  -4  -1  15      471.06      390.24     67.45 o
  -5   4  15      471.06      395.35    114.49 o
  -5   4 -15      471.43      390.53     86.15 o
  -4  -1  16      210.38      242.30     41.38 o
  -5   4  16      210.38      138.86     60.93 o
  -5   4 -16      209.52      216.23     44.21 o
   2  -5   0     9111.75    11219.13    250.08 o
  -3  -2   0     9111.75    11252.06    242.98 o
   3   2   0     9111.75    11878.81    252.63 o
  -5   3   0     9111.77    11543.86    246.39 o
  -2   5   0     9111.75    11540.45    250.64 o
  -3  -2   0     9111.75    11309.40    240.43 o
   3   2   0     9111.75    12061.05    254.90 o
  -5   3  -1      469.38      564.28     56.97 o
   2  -5  -1      469.38      497.11     61.50 o
   2  -5   1      472.57      619.27     77.09 o
  -3  -2  -1      469.38      482.94     28.91 o
  -3  -2   1      472.57      483.51     39.39 o
   3   2   1      472.57      471.04     53.00 o
  -5   3   1      472.57      461.40     38.83 o
  -5   3  -1      469.38      485.78     59.80 o
   5  -3   1      472.57      505.33     34.29 o
  -2   5   1      472.57      476.99     24.37 o
  -2   5  -1      469.38      525.74     36.56 o
  -3  -2  -1      469.38      496.83     35.14 o
   3   2  -1      469.38      549.26     38.26 o
   2  -5  -2      781.20      798.99     31.74 o
  -5   3  -2      781.20      800.12     28.91 o
   2  -5   2      752.94      863.61     64.06 o
  -3  -2  -2      781.20      800.41     39.40 o
  -3  -2   2      752.94      730.11     53.85 o
   3   2   2      752.94      788.22     49.32 o
  -5   3   2      752.94      772.06     52.43 o
  -5   3  -2      781.20      798.99     33.44 o
  -2   5   2      752.94      769.79     40.25 o
   5  -3   2      752.94      751.65     28.91 o
  -2   5  -2      781.20      766.96     47.33 o
   3   2   2      752.94      737.77     28.06 o
  -3  -2  -2      781.20      757.61     43.08 o
   3   2  -2      781.20      773.77     41.10 o
   5  -3   3     7322.82     6974.87    150.37 o
   2  -5  -3     7305.53     6929.45    158.88 o
  -3  -2  -3     7305.53     6993.85    150.37 o
  -5   3  -3     7305.54     7204.37    155.19 o
   2  -5   3     7322.81     7025.08    162.00 o
   3   2   3     7322.81     7088.07    150.65 o
  -3  -2   3     7322.81     7022.81    184.42 o
  -5   3   3     7322.82     7127.22    167.11 o
  -5   3  -3     7305.54     6942.22    151.22 o
  -2   5   3     7322.80     7189.35    164.56 o
   3   2   3     7322.81     7023.38    149.80 o
   5  -3   3     7322.82     7071.04    152.64 o
  -2   5  -3     7305.54     6920.09    160.02 o
  -3  -2  -3     7305.53     7223.10    165.97 o
   3   2  -3     7305.54     7137.70    147.82 o
   5  -3   4     7211.24     7457.77    159.43 o
  -3  -2  -4     7222.21     7521.33    158.58 o
   2  -5   4     7211.24     7368.13    169.93 o
  -5   3  -4     7222.22     7517.36    160.85 o
   3   2   4     7211.24     7432.24    156.31 o
  -3  -2   4     7211.25     7351.11    172.20 o
  -5   3   4     7211.25     7178.06    176.17 o
  -2   5   4     7211.25     7422.88    170.21 o
   3   2   4     7211.24     7423.16    156.03 o
  -5   3  -4     7222.22     7267.71    156.88 o
  -2   5  -4     7222.22     7477.64    172.76 o
  -3  -2  -4     7222.21     7384.31    174.47 o
  -5   3  -4     7222.22     7397.08    171.63 o
   5  -3   5     1126.28     1061.18     30.89 o
   2  -5   5     1126.28     1006.19     40.25 o
   3   2   5     1126.28     1032.27     27.78 o
  -5   3  -5     1123.29     1032.55     39.96 o
  -3  -2   5     1126.28     1058.91     84.46 o
  -5   3   5     1126.28     1042.47     59.80 o
   3   2   5     1126.28     1048.71     29.48 o
  -2   5   5     1126.28     1099.44     51.30 o
  -5   3  -5     1123.29     1149.05     56.97 o
  -3  -2  -5     1123.28     1061.18     45.63 o
  -5   3  -5     1123.29     1067.98     49.32 o
   5  -3   6      143.97      133.48     14.74 o
   3   2   6      143.97      109.11     11.90 o
   2  -5   6      143.97      168.34     26.36 o
  -3  -2   6      143.97      134.33     19.84 o
  -5   3  -6      143.31      100.61     15.02 o
  -5   3   6      143.97      177.97     29.76 o
   3   2   6      143.97      136.60     18.14 o
  -2   5   6      143.97      174.01     32.31 o
  -5   3  -6      143.31      170.89     20.40 o
  -3  -2  -6      143.30      121.01     10.77 o
  -3  -2  -6      143.30      123.56     26.92 o
  -5   3  -6      143.31      157.85     21.82 o
   5  -3   7     6497.92     6591.83    143.50 o
   3   2   7     6497.92     6650.82    140.95 o
   2  -5   7     6497.92     6505.62    157.68 o
  -3  -2   7     6497.93     6728.80    167.04 o
  -5   3  -7     6484.66     6761.97    147.18 o
   3   2   7     6497.92     6596.93    139.81 o
  -5   3   7     6497.93     6577.36    163.63 o
  -2   5   7     6497.93     6473.00    155.41 o
  -5   3  -7     6484.66     6620.46    144.06 o
  -3  -2  -7     6484.66     6693.63    141.80 o
  -3  -2  -7     6484.66     6708.94    187.45 o
  -5   3  -7     6484.66     6482.35    166.75 o
   5  -3   8      148.04      140.57     16.44 o
   3   2   8      148.04       97.21     17.29 o
   2  -5   8      148.04      166.07     23.24 o
  -3  -2   8      148.04      113.93     25.51 o
   3   2   8      148.04      100.04     16.44 o
  -5   3  -8      148.19      101.46     14.17 o
  -5   3   8      148.04      187.33     22.39 o
  -2   5   8      148.04      155.30     18.70 o
  -5   3  -8      148.19      125.83     16.44 o
  -3  -2  -8      148.19      136.60     23.24 o
  -5   3  -8      148.19      165.50     22.11 o
  -2   5  -8      148.19      111.38     19.27 o
   5  -3   9      934.19      858.47     53.28 o
   2  -5   9      934.19      914.02     90.98 o
  -3  -2   9      934.19      953.13     79.07 o
   3   2   9      934.18      849.97     32.88 o
  -5   3   9      934.18      854.51     45.63 o
  -2   5   9      934.19      964.47    134.34 o
  -5   3  -9      930.62     1012.37     57.82 o
  -3  -2  -9      930.62      918.56     59.80 o
  -5   3  -9      930.62      882.56     42.80 o
  -2   5  -9      930.62      906.94     51.02 o
   5  -3  10      301.55      278.58     45.34 o
   2  -5  10      301.55      368.42     60.36 o
  -3  -2  10      301.55      318.26     39.68 o
  -5   3  10      301.55      505.59     72.55 o
  -2   5  10      301.55      397.89     75.38 o
  -5   3 -10      310.30      299.27     25.79 o
  -3  -2 -10      310.30      478.38     87.85 o
  -5   3 -10      310.30      353.97     58.95 o
  -2   5 -10      310.31      325.91     59.51 o
   2  -5  11      196.88      225.02     23.24 o
  -3  -2  11      196.88      216.80     30.32 o
  -5   3  11      196.88      242.31     30.32 o
  -2   5  11      196.88      208.58     22.11 o
  -5   3 -11      194.52      175.71     29.47 o
  -5   3 -11      194.52      177.97     41.09 o
  -2   5 -11      194.52      185.06     33.16 o
   2  -5  12      277.88      310.04     50.45 o
  -3  -2  12      277.88      311.46     45.91 o
  -5   3  12      277.88      381.46     54.98 o
  -2   5  12      277.88      343.48     46.19 o
  -5   3 -12      282.94      308.91     89.27 o
  -2   5 -12      282.94      327.89     55.55 o
   2  -5  13      242.22      241.74     35.99 o
  -3  -2  13      242.22      287.65     40.81 o
  -5   3  13      242.22      294.45     54.70 o
  -2   5  13      242.22      232.67     50.73 o
  -5   3 -13      244.16      185.91     64.05 o
  -2   5 -13      244.16      213.12     33.72 o
   2  -5  14     1122.01     1289.26     58.95 o
  -3  -2  14     1122.00     1311.65     94.66 o
  -5   3  14     1122.01     1062.81    213.70 o
  -2   5  14     1122.00     1017.18    129.52 o
  -5   3 -14     1131.29     1312.78    102.60 o
   2  -5  15       23.61       12.47      5.95 o
  -3  -2  15       23.61       20.12     11.05 o
  -5   3  15       23.60        1.42     12.19 o
  -5   3 -15       23.51       17.00     11.62 o
  -3  -2  16      106.78       66.31     17.00 o
  -5   3  16      106.78      110.52     28.34 o
  -5   3 -16      111.24       93.52     24.09 o
   3  -5   0    10155.12     9659.44    213.78 o
  -2  -3   0    10155.11     9407.89    204.41 o
  -5   2   0    10155.12     9527.70    207.25 o
   5  -2   0    10155.12     9533.10    208.96 o
  -3   5   0    10155.12     9338.34    206.69 o
   2   3   0    10155.11     9954.42    220.60 o
   3  -5  -1      403.10      328.76     57.53 o
   3  -5   1      404.58      402.16     26.64 o
  -2  -3  -1      403.10      354.55     16.72 o
  -2  -3   1      404.57      395.93     54.13 o
   2   3   1      404.58      344.63     47.05 o
  -5   2   1      404.58      386.29     57.82 o
  -5   2  -1      403.10      359.37     47.33 o
   5  -2   1      404.57      332.73     20.12 o
  -3   5   1      404.57      426.25     60.65 o
  -3   5  -1      403.10      321.11     24.37 o
   2   3   1      404.58      347.47     23.52 o
   2   3  -1      403.10      374.67     35.71 o
   3  -5  -2     2667.59     2451.03     68.04 o
  -5   2  -2     2667.59     2530.70     66.91 o
   3  -5   2     2655.14     2464.35     67.19 o
  -2  -3  -2     2667.58     2532.12     64.36 o
   2   3   2     2655.13     2396.31     64.64 o
  -2  -3   2     2655.14     2507.45     69.18 o
  -5   2   2     2655.14     2447.34     79.95 o
  -5   2  -2     2667.59     2568.98     61.24 o
  -3   5   2     2655.14     2520.20     69.46 o
   5  -2   2     2655.14     2486.18     60.67 o
  -3   5  -2     2667.59     2444.51     67.48 o
   2   3   2     2655.13     2478.24     64.08 o
  -5   2  -2     2667.59     2527.86     69.46 o
  -2  -3  -3     1111.05     1293.63     45.07 o
  -5   2  -3     1111.05     1279.18     36.85 o
   3  -5   3     1109.49     1299.30     43.37 o
   2   3   3     1109.49     1299.58     38.83 o
  -2  -3   3     1109.49     1304.40     69.16 o
  -5   2   3     1109.50     1212.57     42.23 o
  -5   2  -3     1111.05     1299.87     33.73 o
  -3   5   3     1109.49     1339.27     45.07 o
   2   3   3     1109.49     1303.55     42.52 o
   5  -2   3     1109.49     1326.51     34.01 o
  -3   5  -3     1111.05     1275.49     43.08 o
  -5   2  -3     1111.05     1390.85     56.97 o
  -2  -3  -4      236.56      180.53     34.86 o
   3  -5   4      228.72      254.50     32.87 o
   2   3   4      228.72      198.95     20.41 o
  -5   2  -4      236.56      190.16     16.44 o
  -2  -3   4      228.72      261.30     30.32 o
  -5   2   4      228.72      211.42     39.11 o
  -5   2  -4      236.56      232.67     24.66 o
  -3   5   4      228.72      255.06     43.08 o
   2   3   4      228.72      206.60     12.19 o
  -3   5  -4      236.56      225.87     30.04 o
  -2  -3  -4      236.56      201.50     24.09 o
  -5   2  -4      236.56      215.39     31.74 o
   2   3   5     5632.79     5242.07    119.40 o
   3  -5   5     5632.80     5360.90    130.46 o
  -2  -3   5     5632.80     5451.08    165.06 o
  -5   2  -5     5627.85     5426.12    113.16 o
  -5   2   5     5632.80     5491.64    138.68 o
  -3   5   5     5632.80     5215.70    137.55 o
  -5   2  -5     5627.85     5436.90    113.44 o
   2   3   5     5632.79     5379.90    119.40 o
  -2  -3  -5     5627.85     5430.10    120.53 o
  -3   5  -5     5627.85     5458.17    132.72 o
  -5   2  -5     5627.85     5372.81    137.26 o
   5  -2   6     2432.44     2549.01     55.28 o
   2   3   6     2432.43     2421.44     60.66 o
   3  -5   6     2432.44     2499.40     71.72 o
  -2  -3   6     2432.44     2505.92     77.11 o
  -5   2  -6     2423.44     2471.90     53.58 o
  -5   2   6     2432.44     2402.74     92.13 o
  -3   5   6     2432.44     2387.99     71.15 o
   2   3   6     2432.43     2412.09     59.81 o
  -5   2  -6     2423.44     2476.44     53.86 o
  -2  -3  -6     2423.44     2525.76    105.45 o
  -3   5  -6     2423.44     2544.75     73.42 o
   2   3  -6     2423.44     2434.48     53.29 o
  -5   2  -6     2423.44     2537.10     82.77 o
   5  -2   7     3618.30     3815.12     81.65 o
   2   3   7     3618.30     3692.36     86.75 o
   3  -5   7     3618.31     3605.04     98.09 o
  -2  -3   7     3618.31     3589.73    102.63 o
  -5   2   7     3618.31     3800.09    106.60 o
  -5   2  -7     3613.72     3720.43     79.38 o
   2   3   7     3618.30     3861.33     90.44 o
  -3   5   7     3618.31     3873.81    104.05 o
  -5   2  -7     3613.72     3810.30     81.37 o
  -2  -3  -7     3613.72     3784.50     88.74 o
  -3   5  -7     3613.73     3747.36    101.78 o
  -5   2   7     3618.31     3734.32     88.17 o
   2   3  -7     3613.72     3816.82     81.65 o
  -5   2  -7     3613.72     3677.90    129.56 o
  -3   5  -7     3613.73     3737.44    109.72 o
   5  -2   8     2360.64     2378.80     54.14 o
   2   3   8     2360.63     2472.34     63.21 o
   3  -5   8     2360.64     2589.12    118.20 o
  -2  -3   8     2360.64     2446.54     94.96 o
  -5   2   8     2360.64     2374.55    103.75 o
   2   3   8     2360.63     2390.14     69.73 o
  -3   5   8     2360.64     2525.91     77.38 o
  -5   2  -8     2355.21     2435.77     56.69 o
  -5   2  -8     2355.21     2444.84     56.98 o
  -2  -3  -8     2355.20     2260.31    132.38 o
   2   3  -8     2355.21     2406.86     60.94 o
  -5   2   8     2360.64     2283.55     72.28 o
  -5   2  -8     2355.21     2531.01     81.35 o
  -3   5  -8     2355.21     2503.24     96.94 o
   5  -2   9     3166.92     3028.38     68.88 o
   3  -5   9     3166.94     3150.84    122.18 o
  -2  -3   9     3166.93     3182.02    146.27 o
  -5   2   9     3166.93     3149.99    121.89 o
   2   3   9     3166.93     3124.47     79.09 o
  -3   5   9     3166.92     2963.18     98.37 o
  -5   2  -9     3163.80     3133.83     70.87 o
  -5   2  -9     3163.80     3076.85    103.47 o
  -3   5  -9     3163.81     3013.35     93.83 o
   3  -5  10      770.00      768.05    114.50 o
  -2  -3  10      770.00      814.81     55.83 o
  -5   2  10      770.00      880.56     97.78 o
   2   3  10      770.00      609.34     61.22 o
  -3   5  10      770.00      761.25     52.43 o
  -5   2 -10      767.17      803.76     47.90 o
  -5   2 -10      767.17      666.87    125.55 o
   3  -5  11        7.05       25.51     12.47 o
  -2  -3  11        7.05       11.62      5.38 o
  -5   2  11        7.05       13.32      8.22 o
  -3   5  11        7.05       31.46     13.32 o
  -5   2 -11        6.97       19.84     13.89 o
  -3   5 -11        6.97        0.00      5.95 o
   3  -5  12      155.83      162.10     34.01 o
  -2  -3  12      155.83      156.44     14.45 o
  -5   2  12      155.83      141.98     23.24 o
  -3   5  12      155.83      185.34     17.85 o
  -5   2 -12      157.85      185.63     39.11 o
  -3   5 -12      157.85      180.52     32.02 o
   3  -5  13        4.68        9.07      7.37 o
  -2  -3  13        4.68       14.17      3.40 o
  -5   2  13        4.68       21.54     10.77 o
  -3   5  13        4.68        7.94      8.50 o
  -5   2 -13        4.72       22.10      8.79 o
  -3   5 -13        4.72        3.12      5.38 o
   3  -5  14        7.81       -4.82      5.67 o
  -2  -3  14        7.81       11.05      6.52 o
  -5   2  14        7.81       35.99     12.47 o
  -3   5  14        7.81        5.95     10.49 o
  -5   2 -14        9.03        9.92      6.80 o
  -3   5 -14        9.03        5.67      5.38 o
  -2  -3  15      556.91      410.37     89.84 o
  -5   2  15      556.91      391.66    100.89 o
  -3   5  15      556.91      413.49     67.45 o
  -5   2 -15      558.08      436.44     88.71 o
  -2  -3  16      355.48      287.08     67.17 o
  -5   2  16      355.48      217.08     77.37 o
  -5   2 -16      357.39      382.02     62.35 o
   4  -5   0     6968.21     7450.76    169.10 o
  -1  -4   0     6968.19     7633.77    178.75 o
  -5   1   0     6968.20     7245.91    162.29 o
   5  -1   0     6968.20     7662.14    167.40 o
  -4   5   0     6968.21     7410.47    167.68 o
   1   4   0     6968.19     7653.92    171.66 o
  -5   1   0     6968.20     7179.80    160.02 o
   4  -5  -1     1252.58     1420.38     91.27 o
   4  -5   1     1260.44     1320.33     71.43 o
  -1  -4  -1     1252.58     1325.14     50.74 o
  -1  -4   1     1260.44     1322.03     89.00 o
  -5   1   1     1260.44     1310.97     41.38 o
  -5   1  -1     1252.58     1302.47     40.82 o
   5  -1   1     1260.44     1312.11     46.77 o
  -4   5   1     1260.44     1322.31     43.94 o
  -4   5  -1     1252.58     1325.99     43.08 o
   1   4   1     1260.44     1287.45     64.06 o
  -5   1  -1     1252.58     1365.68     61.23 o
  -5   1   1     1260.44     1401.96     66.61 o
   4  -5   2     3428.26     3129.82     80.53 o
  -1  -4  -2     3403.82     3086.14     82.23 o
  -1  -4   2     3428.26     2992.01     82.51 o
  -5   1  -2     3403.82     3035.38     69.47 o
  -5   1   2     3428.26     3131.24     85.06 o
   5  -1   2     3428.26     3120.46     72.59 o
  -4   5   2     3428.26     3079.35     81.95 o
  -4   5  -2     3403.82     3038.22     79.68 o
   1   4   2     3428.26     3231.90     80.53 o
  -5   1  -2     3403.82     3018.94     78.83 o
  -5   1  -3     2386.23     2216.08     50.46 o
  -1  -4  -3     2386.23     2247.26     80.51 o
   4  -5   3     2376.87     2268.52     63.22 o
  -1  -4   3     2376.87     2138.11     63.50 o
  -5   1  -3     2386.23     2154.28     50.46 o
  -5   1   3     2376.87     2234.50     65.20 o
  -4   5   3     2376.87     2175.82     64.07 o
   5  -1   3     2376.87     2234.50     52.73 o
   1   4   3     2376.87     2123.94     59.82 o
  -4   5  -3     2386.23     2181.78     61.23 o
  -5   1  -3     2386.23     2192.27     63.79 o
  -1  -4  -4      514.87      376.37     22.11 o
   4  -5   4      527.95      444.68     54.42 o
  -1  -4   4      527.94      400.75     74.82 o
  -5   1   4      527.94      430.22     66.60 o
  -4   5   4      527.94      430.79     63.77 o
   1   4   4      527.94      476.70     57.53 o
  -4   5  -4      514.88      420.87     41.95 o
  -5   1  -4      514.88      417.19     61.22 o
   4  -5   5     3164.03     3208.17     83.92 o
  -1  -4   5     3164.03     3211.28    115.39 o
  -5   1   5     3164.03     3331.77     93.56 o
  -4   5   5     3164.03     3165.64     87.89 o
   1   4   5     3164.02     3364.09    110.57 o
  -4   5  -5     3174.27     3321.29     86.19 o
  -5   1  -5     3174.27     3235.10    143.17 o
   4  -5   6     2307.04     2385.96    115.66 o
  -1  -4   6     2307.04     2357.05    128.41 o
  -5   1   6     2307.04     2436.70     75.97 o
  -4   5   6     2307.04     2237.14     70.02 o
   1   4   6     2307.04     2327.85     63.78 o
  -4   5  -6     2317.79     2374.34     67.18 o
  -5   1   6     2307.04     2335.50     52.73 o
  -5   1  -6     2317.79     2260.39    100.92 o
   4  -5   7     5367.32     5302.20    140.36 o
  -1  -4   7     5367.33     5337.93    142.06 o
  -5   1   7     5367.32     5350.41    140.64 o
  -4   5   7     5367.32     5184.24    159.93 o
   1   4   7     5367.31     5512.60    128.17 o
  -4   5  -7     5381.63     5464.69    144.90 o
  -5   1   7     5367.32     5368.27    113.71 o
  -5   1  -7     5381.63     5351.55    151.70 o
   1   4  -7     5381.64     5386.43    120.23 o
  -4   5  -7     5381.63     5409.39    138.66 o
   4  -5   8      251.37      193.85     31.74 o
  -1  -4   8      251.37      262.43     32.87 o
  -5   1   8      251.37      272.91     32.31 o
  -4   5   8      251.37      236.36     35.14 o
   1   4   8      251.37      179.39     27.49 o
  -4   5  -8      263.17      232.96     49.88 o
  -5   1  -8      263.17      263.56     46.19 o
   1   4  -8      263.17      224.17     14.74 o
  -5   1   8      251.37      164.09     16.44 o
  -4   5  -8      263.17      221.34     47.04 o
   4  -5   9      110.14      173.16     20.69 o
  -1  -4   9      110.14      162.10     35.14 o
  -5   1   9      110.14      142.55     25.22 o
   1   4   9      110.14      130.65     23.24 o
  -4   5   9      110.14      168.34     24.66 o
  -4   5  -9      107.21      147.37     26.92 o
  -5   1  -9      107.21      164.65     28.62 o
   1   4  -9      107.21      140.56     17.00 o
  -4   5  -9      107.21      141.70     25.79 o
   4  -5  10      315.23      322.79     63.48 o
  -1  -4  10      315.23      381.46     53.85 o
  -5   1  10      315.23      287.37     67.17 o
   1   4  10      315.23      294.74     57.53 o
  -4   5  10      315.23      317.41     40.24 o
  -4   5 -10      321.51      291.05     50.73 o
   1   4 -10      321.51      291.62     47.89 o
  -5   1 -10      321.51      286.52     47.89 o
  -4   5 -10      321.51      303.81     51.30 o
   4  -5  11      134.14      155.58     30.89 o
  -1  -4  11      134.14      141.98     20.69 o
  -5   1  11      134.14      165.79     22.10 o
   1   4  11      134.14      100.04     24.09 o
  -4   5  11      134.14      139.15     32.02 o
  -4   5 -11      134.59      123.84     23.52 o
  -5   1 -11      134.59      157.00     41.09 o
  -4   5 -11      134.59      162.39     33.72 o
   4  -5  12     1371.76     1362.41     53.57 o
  -1  -4  12     1371.76     1399.82     67.45 o
  -5   1  12     1371.76     1349.09     97.21 o
  -4   5  12     1371.76     1304.31    185.36 o
  -4   5 -12     1373.40     1373.47    130.37 o
  -5   1 -12     1373.40     1311.11     63.77 o
  -4   5 -12     1373.40     1390.19     60.65 o
  -1  -4  13       47.82       11.05      4.53 o
  -5   1  13       47.82       35.42     11.62 o
  -4   5  13       47.82       15.02     13.04 o
  -4   5 -13       48.33       35.14      9.07 o
  -5   1 -13       48.33       30.32     13.60 o
  -4   5 -13       48.33       13.89     14.45 o
  -1  -4  14       23.99       10.20     11.62 o
  -5   1  14       23.99       16.15     20.40 o
  -4   5  14       23.99        8.22     13.04 o
  -5   1 -14       22.90       18.42     13.32 o
  -4   5 -14       22.90        7.65      6.52 o
  -1  -4  15        3.70       -0.28      5.67 o
  -5   1  15        3.70        2.55      7.94 o
  -4   5  15        3.70        5.95     12.47 o
  -5   1 -15        3.72       24.37      9.92 o
  -4   5 -15        3.72        5.95      7.65 o
  -1  -4  16      219.41       92.67     32.87 o
  -5   1  16      219.40      199.23     40.53 o
  -4   5  16      219.41      142.83     40.53 o
   5  -5   0     1652.53     1831.76     56.41 o
   0  -5   0     1652.53     1830.06     55.56 o
  -5   0   0     1652.53     1742.47     62.65 o
   5   0   0     1652.53     1781.31     77.10 o
  -5   5   0     1652.53     1824.68     66.90 o
   0   5   0     1652.53     1813.91     55.56 o
  -5   0   0     1652.53     1821.84     58.11 o
   5  -5   1     1003.68     1022.36     55.27 o
   0  -5  -1      997.92      933.93     35.71 o
   0  -5   1     1003.68     1005.07     45.07 o
  -5   0  -1      997.92      968.51     48.47 o
  -5   0   1     1003.68      992.60     43.65 o
   5   0   1     1003.68      944.13     45.92 o
  -5   5   1     1003.68      980.41     64.06 o
  -5   5  -1      997.92      954.33     51.02 o
   0   5   1     1003.68      918.90     37.70 o
   0   5  -1      997.92     1028.59     55.27 o
  -5   0  -1      997.92      961.99     60.66 o
  -5   0   1     1003.68     1030.01     54.14 o
   5  -5   2      941.74      842.08     56.97 o
   0  -5  -2      949.83      863.62     33.73 o
   0  -5   2      941.74      865.61     43.08 o
  -5   0  -2      949.83      900.75     29.76 o
  -5   0   2      941.74      868.44     51.87 o
   5   0   2      941.74      882.89     28.34 o
  -5   5   2      941.74      827.34     43.08 o
  -5   5  -2      949.83      859.65     32.31 o
   0   5   2      941.74      865.89     33.73 o
   0   5  -2      949.83      828.19     34.58 o
  -5   0  -2      949.83      826.21     45.35 o
  -5   0   2      941.74      807.22     41.66 o
   0  -5  -3      576.27      587.24     26.07 o
   5  -5   3      573.75      567.68     24.94 o
   0  -5   3      573.75      619.55     49.03 o
  -5   0  -3      576.27      643.64     30.33 o
  -5   0   3      573.75      570.80     47.05 o
   5   0   3      573.75      553.23     26.07 o
  -5   5   3      573.75      589.51     28.91 o
   0   5   3      573.75      565.70     25.22 o
  -5   5  -3      576.27      598.01     53.85 o
  -5   0  -3      576.27      640.24     38.54 o
  -5   0   3      573.75      592.34     32.31 o
   0  -5  -4      608.97      572.78     25.22 o
   5  -5   4      602.54      544.16     47.33 o
   0  -5   4      602.54      673.68     83.32 o
  -5   0   4      602.54      573.07     34.58 o
  -5   5   4      602.54      603.68     82.47 o
   0   5   4      602.54      536.79     26.07 o
  -5   5  -4      608.97      655.26     45.06 o
  -5   0  -4      608.97      569.95     36.28 o
  -5   0   4      602.54      575.05     23.81 o
   5  -5   5     1427.41     1481.84    100.34 o
   0  -5   5     1427.41     1397.37     63.21 o
  -5   0   5     1427.41     1347.49     65.19 o
  -5   5   5     1427.41     1301.57     49.04 o
   0   5   5     1427.41     1418.91     68.88 o
  -5   5  -5     1420.33     1430.25     81.91 o
  -5   0  -5     1420.33     1295.05     91.55 o
   5  -5   6      193.08      192.71     26.07 o
   0  -5   6      193.07      208.87     25.79 o
  -5   0   6      193.08      179.11     25.79 o
  -5   5   6      193.07      228.14     30.32 o
   0   5   6      193.07      170.61     27.77 o
  -5   5  -6      185.55      189.03     33.72 o
  -5   0  -6      185.55      159.84     25.51 o
   5  -5   7        2.51       11.34      4.82 o
   0  -5   7        2.51        3.97      6.80 o
  -5   0   7        2.51       17.29      5.38 o
  -5   5   7        2.51       12.19     13.89 o
   0   5   7        2.51        6.52      5.67 o
  -5   5  -7        2.30        4.25      3.97 o
  -5   0  -7        2.30       -9.64      9.64 o
  -5   5  -7        2.30        1.70      7.08 o
   5  -5   8     3912.94     4044.69    105.18 o
   0  -5   8     3912.94     4025.13    116.80 o
  -5   0   8     3912.94     4065.38    127.29 o
  -5   5   8     3912.94     3964.74    140.62 o
   0   5   8     3912.94     4107.91    168.40 o
  -5   5  -8     3900.93     3904.92    106.31 o
  -5   0  -8     3900.93     3986.85    115.10 o
   0   5  -8     3900.93     4090.33    104.33 o
  -5   5  -8     3900.93     4084.09    113.40 o
   5  -5   9      399.09      307.78     27.49 o
   0  -5   9      399.10      369.27     66.88 o
  -5   0   9      399.10      341.50     40.24 o
  -5   5   9      399.10      445.51     61.50 o
   0   5   9      399.09      327.90     59.23 o
  -5   5  -9      395.85      342.35     54.13 o
  -5   0  -9      395.85      356.52     76.80 o
   0   5  -9      395.85      383.16     28.91 o
  -5   5  -9      395.85      356.81     59.80 o
   5  -5  10     4246.95     4516.34    115.95 o
   0  -5  10     4246.95     4217.25    124.74 o
  -5   0  10     4246.95     4242.20    221.69 o
  -5   5  10     4246.95     4280.47    163.86 o
   0   5  10     4246.94     4322.71    112.83 o
  -5   5 -10     4235.22     4368.92    112.55 o
  -5   0 -10     4235.21     4158.00    153.94 o
   0   5 -10     4235.22     4224.90    103.48 o
  -5   5 -10     4235.22     4419.95    125.59 o
   5  -5  11      425.19      414.62     49.03 o
   0  -5  11      425.19      484.90     71.98 o
  -5   0  11      425.19      498.51     69.15 o
  -5   5  11      425.19      416.89     58.66 o
  -5   5 -11      427.73      467.05     70.28 o
  -5   0 -11      427.73      493.40     89.27 o
   0   5 -11      427.73      423.40     41.94 o
  -5   5 -11      427.73      413.77     84.17 o
   0  -5  12     5678.99     6171.78    230.78 o
  -5   0  12     5678.99     6317.51    175.49 o
  -5   5  12     5678.98     6053.27    166.71 o
   0   5  12     5678.98     6126.98    171.24 o
  -5   5 -12     5670.86     6072.83    150.83 o
  -5   0 -12     5670.85     6392.92    180.31 o
  -5   5 -12     5670.86     6097.78    198.17 o
   0  -5  13      101.37       87.57     17.29 o
  -5   0  13      101.37       95.50     22.96 o
  -5   5  13      101.37       79.63     11.62 o
  -5   0 -13      102.25      105.99     29.19 o
  -5   5 -13      102.25       38.26     15.02 o
   0  -5  14     3247.10     3293.46    240.37 o
  -5   0  14     3247.10     3722.61    126.14 o
  -5   5  14     3247.10     3580.89    119.05 o
  -5   0 -14     3241.53     3358.09    166.10 o
  -5   5 -14     3241.52     3578.90    154.48 o
   0  -5  15      473.65      433.32     97.49 o
  -5   0  15      473.65      534.21    124.41 o
  -5   5  15      473.65      508.99     59.51 o
  -5   0 -15      476.29      336.68     94.09 o
  -5   5 -15      476.29      601.66    114.78 o
   0  -5  16     1830.94     1605.32    106.85 o
  -5   0  16     1830.94     1913.41     98.92 o
  -5   5  16     1830.94     1764.04    141.43 o
   1  -6   0    16063.38    16234.95    351.35 o
  -5  -1   0    16063.39    16332.95    344.54 o
  -6   5   0    16063.43    16148.04    345.10 o
  -1   6   0    16063.38    16791.95    360.73 o
  -5  -1   0    16063.39    16890.79    355.90 o
   1  -6  -1     4441.88     4412.91    112.86 o
   1  -6   1     4426.49     4504.49    116.55 o
  -5  -1  -1     4441.87     4544.77    118.25 o
  -5  -1   1     4426.49     4610.26    127.89 o
   5   1   1     4426.48     4646.28    110.02 o
  -6   5   1     4426.50     4552.13    117.11 o
  -6   5  -1     4441.88     4420.00    108.04 o
  -1   6   1     4426.50     4374.33    116.83 o
  -1   6  -1     4441.88     4590.14    122.50 o
  -5  -1   1     4426.49     4497.12    106.91 o
  -5  -1  -1     4441.87     4530.31    112.86 o
   5   1  -1     4441.87     4685.99    112.58 o
   6  -5   2       78.64       81.90     11.62 o
   1  -6  -2       84.54       56.40     20.97 o
   1  -6   2       78.64       84.74     10.20 o
  -5  -1  -2       84.54       67.45     10.49 o
  -5  -1   2       78.64       72.55     14.17 o
  -6   5   2       78.64      102.59     16.15 o
  -6   5  -2       84.54       84.74     11.62 o
  -1   6   2       78.64       75.38      9.92 o
  -1   6  -2       84.54       85.02     16.15 o
  -5  -1   2       78.64       46.76      4.53 o
  -5  -1  -2       84.54       63.20     11.05 o
   6  -5   3      313.22      290.49     34.29 o
   1  -6  -3      309.94      253.65     42.23 o
   1  -6   3      313.22      320.53     55.83 o
  -5  -1  -3      309.94      253.93     17.29 o
  -5  -1   3      313.22      300.69     54.41 o
   5   1   3      313.22      237.21     23.81 o
  -6   5   3      313.22      290.77     51.86 o
  -6   5  -3      309.94      275.47     35.14 o
  -1   6   3      313.22      325.92     48.75 o
  -1   6  -3      309.94      245.71     46.20 o
  -5  -1   3      313.22      265.27     16.44 o
  -5  -1  -3      309.94      215.67     32.59 o
   1  -6  -4      137.18      147.08     25.79 o
   6  -5   4      128.21      158.14     18.42 o
   1  -6   4      128.20      161.54     25.51 o
  -5  -1   4      128.20      147.37     20.97 o
   5   1   4      128.20       84.17     11.90 o
  -6   5   4      128.21      147.37     18.70 o
  -1   6   4      128.20      198.66     28.34 o
  -6   5  -4      137.18      161.25     19.84 o
   5   1   4      128.20       79.35     12.75 o
  -1   6  -4      137.18      151.33     45.06 o
  -5  -1  -4      137.18      114.49     11.90 o
   6  -5   5      326.06      331.87     44.49 o
   1  -6   5      326.05      359.36     56.11 o
  -5  -1   5      326.06      325.91     66.03 o
  -6   5   5      326.06      400.45     50.73 o
  -1   6   5      326.06      354.54     29.19 o
  -6   5  -5      323.09      366.72     48.46 o
  -5  -1  -5      323.09      275.75     49.88 o
   6  -5   6       17.38        5.10      7.37 o
   1  -6   6       17.38       41.66     17.29 o
  -5  -1   6       17.38       24.37      8.50 o
  -6   5   6       17.38       11.34     13.60 o
  -1   6   6       17.38       12.47     10.49 o
  -6   5  -6       17.14       19.84      4.25 o
  -5  -1  -6       17.14       -1.13      8.79 o
  -6   5  -6       17.14       34.29     10.20 o
   6  -5   7      848.81      882.85     34.29 o
   1  -6   7      848.81      881.14     47.90 o
  -5  -1   7      848.81     1019.74    134.91 o
  -6   5   7      848.81      868.39    121.30 o
  -1   6   7      848.81      969.29    125.84 o
  -6   5  -7      842.57      844.02     33.16 o
  -5  -1  -7      842.57      919.41     47.61 o
  -6   5  -7      842.57      835.80     40.81 o
   6  -5   8     2993.13     2863.06     85.04 o
   1  -6   8     2993.13     3052.71    108.57 o
  -5  -1   8     2993.13     3027.20     96.66 o
  -6   5   8     2993.13     2974.19     95.25 o
  -1   6   8     2993.13     2989.21     91.84 o
  -6   5  -8     2982.10     2958.88     78.24 o
  -5  -1  -8     2982.10     3098.91    101.77 o
  -6   5  -8     2982.10     2864.76    104.03 o
  -1   6  -8     2982.10     3094.37     83.34 o
   6  -5   9     1284.66     1235.45     46.77 o
   1  -6   9     1284.66     1425.91    168.07 o
  -5  -1   9     1284.67     1183.87     74.26 o
  -6   5   9     1284.66     1309.99    182.81 o
  -1   6   9     1284.66     1302.05     51.30 o
  -6   5  -9     1291.77     1341.17     75.11 o
  -5  -1  -9     1291.77     1332.38     63.20 o
  -6   5  -9     1291.77     1137.10     77.66 o
  -1   6  -9     1291.77     1209.09     61.79 o
   6  -5  10      236.72      197.53     24.37 o
   1  -6  10      236.72      197.25     24.09 o
  -5  -1  10      236.72      213.40     27.21 o
  -6   5  10      236.72      220.77     42.79 o
  -1   6  10      236.72      225.87     45.06 o
  -6   5 -10      236.31      233.24     26.07 o
  -5  -1 -10      236.31      258.18     34.86 o
  -6   5 -10      236.31      222.47     41.66 o
   1  -6  11      392.17      339.52     56.96 o
  -5  -1  11      392.17      448.91     57.53 o
  -6   5  11      392.17      427.09     38.26 o
  -1   6  11      392.17      343.20     70.57 o
  -6   5 -11      388.83      362.75     45.34 o
  -5  -1 -11      388.83      409.80     39.68 o
  -6   5 -11      388.83      403.56     75.38 o
  -1   6 -11      388.83      206.60     64.33 o
   1  -6  12     1399.40     1253.29    145.68 o
  -5  -1  12     1399.40     1420.51    120.45 o
  -6   5  12     1399.40     1320.75     64.05 o
  -1   6  12     1399.40     1241.11     86.44 o
  -5  -1 -12     1399.42     1320.46    157.58 o
  -6   5 -12     1399.41     1359.29     95.23 o
   1  -6  13      242.75      231.25     35.14 o
  -5  -1  13      242.75      249.39     53.00 o
  -6   5  13      242.75      240.89     37.98 o
  -5  -1 -13      239.98      249.67     39.96 o
  -6   5 -13      239.98      245.14     44.78 o
   1  -6  14      648.62      567.38    136.32 o
  -5  -1  14      648.62      598.84    140.00 o
  -6   5  14      648.62      740.54    127.82 o
  -6   5 -14      647.88      693.78    113.93 o
   1  -6  15       80.72       35.42     20.97 o
  -5  -1  15       80.72       72.55     11.90 o
  -6   5  15       80.72       22.39     12.75 o
  -6   5 -15       79.54       60.36     15.30 o
   2  -6   0      343.82      309.20     44.50 o
  -4  -2   0      343.82      302.96     42.51 o
  -6   4   0      343.82      355.11     52.15 o
  -2   6   0      343.82      310.05     34.01 o
  -4  -2   0      343.82      294.18     34.86 o
   2  -6  -1      176.81      178.54     28.06 o
   2  -6   1      176.20      227.29     33.72 o
  -4  -2  -1      176.81      205.47     26.92 o
  -4  -2   1      176.20      212.27     35.71 o
   4   2   1      176.20      148.22     13.04 o
  -6   4   1      176.20      201.78     39.96 o
  -6   4  -1      176.81      207.17     43.08 o
  -2   6   1      176.20      215.95     34.57 o
  -2   6  -1      176.81      251.66     40.81 o
  -4  -2  -1      176.81      201.21     26.07 o
   4   2  -1      176.80      197.25     23.24 o
   2  -6  -2     9984.41    10113.00    236.68 o
   2  -6   2    10019.57     9849.12    223.06 o
  -4  -2  -2     9984.41     9949.25    213.98 o
  -4  -2   2    10019.56     9768.52    222.21 o
   4   2   2    10019.57    10360.23    220.23 o
  -6   4   2    10019.57    10114.75    226.47 o
  -6   4  -2     9984.42     9967.41    217.39 o
  -2   6   2    10019.57    10201.59    227.89 o
  -2   6  -2     9984.41    10130.03    229.31 o
  -4  -2  -2     9984.41    10154.15    231.01 o
   4   2  -2     9984.41    10359.33    217.67 o
   2  -6  -3       32.09        9.35      9.07 o
  -6   4  -3       32.09       32.02      4.82 o
  -4  -2  -3       32.09       35.42      5.95 o
   2  -6   3       32.47       22.10     11.90 o
  -4  -2   3       32.47       17.29      6.80 o
   4   2   3       32.47       27.49      3.12 o
  -6   4   3       32.47       38.26      8.22 o
  -6   4  -3       32.09       41.66      6.23 o
  -2   6   3       32.47       45.34      7.08 o
   4   2   3       32.47       35.71      5.38 o
  -2   6  -3       32.09       48.74     12.19 o
   4   2  -3       32.09       30.89      3.97 o
   2  -6  -4     6222.54     5893.24    170.74 o
   6  -4   4     6250.46     5871.14    136.14 o
  -4  -2  -4     6222.54     5952.80    127.06 o
  -6   4  -4     6222.55     6095.74    136.42 o
   2  -6   4     6250.46     5841.36    143.23 o
  -4  -2   4     6250.46     5949.13    166.77 o
   4   2   4     6250.45     5981.75    127.91 o
  -6   4   4     6250.46     5825.48    143.79 o
  -2   6   4     6250.45     6001.60    144.93 o
  -6   4  -4     6222.55     5957.34    133.87 o
   4   2   4     6250.45     6059.74    129.33 o
   6  -4   4     6250.46     5832.57    131.31 o
  -2   6  -4     6222.55     5800.22    142.94 o
  -4  -2  -4     6222.54     5992.22    147.48 o
   6  -4   5     3613.21     3504.23     86.76 o
   2  -6   5     3613.22     3488.35     96.68 o
  -6   4  -5     3613.28     3692.48     87.32 o
  -4  -2   5     3613.21     3379.48     95.26 o
   4   2   5     3613.20     3503.94     76.83 o
  -6   4   5     3613.21     3670.65    101.21 o
   4   2   5     3613.20     3677.45     79.10 o
  -2   6   5     3613.21     3582.19     96.11 o
  -6   4  -5     3613.28     3520.95     83.92 o
  -2   6  -5     3613.29     3603.17    103.48 o
  -4  -2  -5     3613.27     3493.17    109.15 o
  -6   4  -5     3613.28     3674.90    101.21 o
   6  -4   6    11320.19    11858.98    251.11 o
   2  -6   6    11320.21    11355.05    258.77 o
  -6   4  -6    11335.23    11717.70    249.98 o
  -4  -2   6    11320.20    11378.89    263.88 o
   4   2   6    11320.19    12197.48    246.86 o
   4   2   6    11320.19    12034.90    243.45 o
  -6   4   6    11320.21    11443.87    263.88 o
  -2   6   6    11320.20    11594.25    259.34 o
  -6   4  -6    11335.23    11648.46    247.99 o
  -4  -2  -6    11335.22    11567.31    265.02 o
  -6   4  -6    11335.23    11647.33    265.02 o
   6  -4   7      109.06      111.37     14.74 o
   2  -6   7      109.06      132.63     16.72 o
  -4  -2   7      109.06      136.60     32.59 o
  -6   4  -7      109.55       66.60     13.60 o
  -6   4   7      109.06       99.47     12.47 o
  -2   6   7      109.06      124.41     20.12 o
  -6   4  -7      109.55      125.26     15.59 o
  -4  -2  -7      109.55       76.80     12.47 o
  -6   4  -7      109.55       95.79     16.72 o
   6  -4   8     5068.34     4919.22    117.10 o
   2  -6   8     5068.34     4978.76    207.26 o
  -4  -2   8     5068.34     5041.98    143.47 o
  -6   4  -8     5076.20     4833.59    111.43 o
  -6   4   8     5068.35     4840.11    132.97 o
  -2   6   8     5068.34     5178.36    196.49 o
  -6   4  -8     5076.20     4949.56    113.69 o
  -4  -2  -8     5076.19     4813.75    148.85 o
  -6   4  -8     5076.20     4912.98    142.05 o
  -2   6  -8     5076.19     4815.73    146.87 o
   6  -4   9      537.80      494.26     47.33 o
   2  -6   9      537.80      517.22     57.25 o
  -4  -2   9      537.80      543.01     73.40 o
  -6   4   9      537.80      641.63     81.34 o
  -2   6   9      537.80      539.61     36.56 o
  -6   4  -9      537.04      344.62     54.98 o
  -4  -2  -9      537.04      489.73     83.04 o
  -6   4  -9      537.04      593.17     95.22 o
  -2   6  -9      537.04      388.27     64.05 o
   2  -6  10     8874.39     8904.19    237.94 o
  -4  -2  10     8874.39     8734.31    231.13 o
  -6   4  10     8874.39     8770.04    254.67 o
  -2   6  10     8874.39     9272.30    225.75 o
  -6   4 -10     8870.74     9401.62    205.33 o
  -4  -2 -10     8870.74     8962.89    224.04 o
  -6   4 -10     8870.74     9156.02    236.81 o
  -2   6 -10     8870.75     9250.18    214.12 o
   2  -6  11      164.12      143.12     16.15 o
  -6   4  11      164.12      100.89     14.17 o
  -2   6  11      164.12      109.67     36.84 o
  -6   4 -11      164.21      121.01     28.62 o
  -2   6 -11      164.21       94.09     17.57 o
   2  -6  12     3863.36     3985.36    120.48 o
  -4  -2  12     3863.36     4029.86    152.23 o
  -6   4  12     3863.36     3916.76    123.88 o
  -2   6  12     3863.36     3828.88    113.39 o
  -6   4 -12     3840.78     3785.78    151.66 o
  -2   6 -12     3840.78     3913.06    108.29 o
   2  -6  13      174.28      166.07     33.16 o
  -4  -2  13      174.28      177.97     25.51 o
  -6   4  13      174.28      173.72     20.97 o
  -2   6  13      174.28      150.77     23.52 o
  -6   4 -13      174.10      177.97     26.92 o
   2  -6  14     3522.28     3821.04    121.60 o
  -4  -2  14     3522.28     3823.87    128.97 o
  -6   4  14     3522.28     3962.20    130.39 o
  -6   4 -14     3511.32     3743.08    156.19 o
   2  -6  15      192.29      111.09     27.77 o
  -4  -2  15      192.29      159.27     30.61 o
  -6   4  15      192.29      155.02     26.92 o
  -6   4 -15      192.25      100.61     32.87 o
   3  -6   0      871.15     1021.49     46.20 o
  -3  -3   0      871.15     1122.10     63.49 o
  -6   3   0      871.15      965.93     50.73 o
  -3   6   0      871.15     1029.70     61.22 o
   3  -6  -1     1710.90     1677.27     53.86 o
   3  -6   1     1716.98     1838.85     98.36 o
  -3  -3  -1     1710.90     1799.16     81.92 o
  -3  -3   1     1716.98     1726.03     68.60 o
  -6   3   1     1716.98     1790.09     53.86 o
  -6   3  -1     1710.90     1732.26     48.47 o
   6  -3   1     1716.98     1752.10     49.61 o
  -3   6   1     1716.98     1817.59     56.98 o
  -3   6  -1     1710.90     1693.99     54.14 o
   3   3  -1     1710.90     1792.36     53.01 o
   3  -6  -2     1171.93     1124.41     53.85 o
  -6   3  -2     1171.93     1111.66     57.26 o
   3  -6   2     1184.24     1168.91     84.47 o
  -3  -3  -2     1171.93     1105.70     37.98 o
  -3  -3   2     1184.24     1177.98     93.82 o
   3   3   2     1184.24     1145.39     76.81 o
  -6   3   2     1184.24     1151.62     44.22 o
  -6   3  -2     1171.93     1065.74     37.13 o
  -3   6   2     1184.24     1096.92     41.67 o
   6  -3   2     1184.24     1086.15     36.28 o
  -3   6  -2     1171.93     1128.95     41.95 o
   3   3   2     1184.24     1067.16     39.97 o
   3   3  -2     1171.93     1062.06     55.84 o
   3  -6  -3     2150.70     2202.33     65.77 o
  -6   3  -3     2150.70     2393.39     85.89 o
  -3  -3  -3     2150.70     2370.15     81.07 o
   3  -6   3     2157.84     2300.13     68.32 o
   3   3   3     2157.83     2243.72     58.40 o
  -3  -3   3     2157.84     2289.64    117.93 o
  -6   3   3     2157.84     2191.28     69.74 o
  -6   3  -3     2150.70     2338.68     58.11 o
  -3   6   3     2157.84     2323.94     69.45 o
   6  -3   3     2157.84     2205.17     56.70 o
   3   3   3     2157.83     2306.65     58.68 o
  -3   6  -3     2150.71     2260.16     67.47 o
   3   3  -3     2150.70     2344.35     65.20 o
  -6   3  -3     2150.70     2103.68     64.07 o
  -3  -3  -4      307.82      281.42     25.79 o
   3  -6   4      319.44      295.59     43.36 o
  -6   3  -4      307.82      271.79     37.98 o
   3   3   4      319.44      293.61     39.68 o
  -3  -3   4      319.44      426.52     51.58 o
  -6   3   4      319.44      370.13     56.68 o
  -6   3  -4      307.82      320.81     34.29 o
  -3   6   4      319.44      335.55     54.41 o
   3   3   4      319.44      317.98     15.02 o
  -3   6  -4      307.82      324.78     25.51 o
   6  -3   4      319.44      292.19     31.17 o
   3   3  -4      307.82      262.72     20.41 o
  -6   3  -4      307.82      393.93     52.15 o
  -3  -3  -5      616.16      663.47     22.67 o
   3  -6   5      619.79      718.17     78.22 o
   3   3   5      619.79      594.04     32.31 o
  -6   3  -5      616.16      644.77     20.69 o
  -3  -3   5      619.79      741.98     85.59 o
  -6   3   5      619.79      688.13    103.16 o
  -3   6   5      619.79      708.25    113.93 o
  -6   3  -5      616.16      696.92     48.46 o
   3   3   5      619.79      613.59     35.99 o
  -3   6  -5      616.16      702.30     68.30 o
  -3  -3  -5      616.16      608.49     68.30 o
  -6   3  -5      616.16      688.70     83.61 o
   3  -6   6     3594.37     3876.37    203.56 o
   3   3   6     3594.36     3707.11     84.77 o
  -3  -3   6     3594.37     3793.87    128.14 o
  -6   3  -6     3598.85     3738.30     83.07 o
  -6   3   6     3594.37     3761.83    105.46 o
   3   3   6     3594.36     3789.33     86.19 o
  -3   6   6     3594.36     3779.12    102.35 o
  -6   3  -6     3598.85     3836.39     85.62 o
  -3   6  -6     3598.85     3667.99     99.79 o
  -6   3  -6     3598.85     3693.51    114.82 o
   6  -3   7     1289.47     1344.31     34.30 o
   3  -6   7     1289.48     1375.21     69.16 o
   3   3   7     1289.47     1251.35     34.58 o
  -3  -3   7     1289.47     1337.51     56.97 o
  -6   3  -7     1294.55     1281.96     35.15 o
  -6   3   7     1289.48     1386.26     58.39 o
   3   3   7     1289.47     1334.96     36.85 o
  -3   6   7     1289.47     1350.83     80.49 o
  -6   3  -7     1294.55     1336.66     34.58 o
  -3   6  -7     1294.55     1328.44     50.17 o
  -3  -3  -7     1294.55     1166.03     57.82 o
  -6   3  -7     1294.55     1439.83     74.26 o
   6  -3   8     1229.48     1196.34     31.46 o
   3  -6   8     1229.47     1148.73     64.34 o
  -3  -3   8     1229.48     1302.63     60.37 o
  -6   3   8     1229.47     1337.49    157.59 o
  -6   3  -8     1237.33     1084.67     30.04 o
   3   3   8     1229.47     1172.54     33.44 o
  -3   6   8     1229.48     1169.13     48.47 o
  -6   3  -8     1237.33     1169.14     30.61 o
  -3  -3  -8     1237.33     1015.80     47.90 o
  -3   6  -8     1237.33     1190.68    100.05 o
  -6   3  -8     1237.33     1232.91     62.07 o
  -3   6  -8     1237.33     1193.51     65.47 o
   6  -3   9       64.14       26.64      4.82 o
   3  -6   9       64.14       42.79     14.74 o
  -3  -3   9       64.14       88.14     17.29 o
   3   3   9       64.14       64.33     13.32 o
  -6   3   9       64.14       44.49      6.52 o
  -3   6   9       64.14       99.47     21.82 o
  -6   3  -9       65.29       24.94      4.82 o
   3  -6  10      433.44      436.73     72.83 o
  -3  -3  10      433.44      434.17     67.45 o
  -6   3  10      433.44      436.44     47.61 o
  -3   6  10      433.44      456.28     82.75 o
  -6   3 -10      431.76      522.60     94.94 o
  -3   6 -10      431.76      455.71     75.67 o
   3  -6  11       62.23       32.59     11.05 o
  -3  -3  11       62.23       57.25     13.04 o
  -6   3  11       62.23       43.64     11.90 o
  -3   6  11       62.23       74.53     15.30 o
  -6   3 -11       61.86       40.53     29.76 o
  -3   6 -11       61.87       97.49     18.42 o
   3  -6  12      561.95      572.20     58.95 o
  -3  -3  12      561.95      543.00     62.35 o
  -6   3  12      561.95      765.76     85.87 o
  -3   6  12      561.95      657.78     92.11 o
  -6   3 -12      555.52      583.25    127.25 o
  -3   6 -12      555.52      549.81    105.99 o
   3  -6  13       10.90       24.94     14.17 o
  -3  -3  13       10.90       11.62      7.37 o
  -6   3  13       10.90       29.19     15.02 o
  -3   6  13       10.90       15.02     11.05 o
  -6   3 -13       10.70       18.42      6.23 o
  -3   6 -13       10.70        2.27      5.10 o
   3  -6  14     1131.28     1194.59     63.20 o
  -3  -3  14     1131.28     1361.81    232.97 o
  -6   3  14     1131.28     1203.38    191.87 o
  -3   6  14     1131.28     1139.04     56.40 o
  -3   6 -14     1125.60      915.15     47.90 o
  -6   3 -14     1125.60     1190.63    146.53 o
  -3  -3  15       11.75        0.28      7.08 o
  -6   3  15       11.75       20.69     17.29 o
  -6   3 -15       11.91       17.29     11.05 o
   4  -6   0     1326.67     1281.47     92.69 o
  -2  -4   0     1326.67     1349.79     51.30 o
  -6   2   0     1326.67     1273.54     48.47 o
  -4   6   0     1326.67     1325.98     45.92 o
  -6   2   0     1326.67     1362.26     48.75 o
   4  -6  -1      992.92      993.72     48.47 o
   4  -6   1      992.88      997.97     49.32 o
  -2  -4  -1      992.92     1006.19     62.92 o
  -2  -4   1      992.88      961.98     51.59 o
  -6   2   1      992.89      988.05     68.02 o
  -6   2  -1      992.92      945.82     45.07 o
   6  -2   1      992.89      922.01     38.55 o
  -4   6   1      992.88     1034.82     39.96 o
  -4   6  -1      992.92      926.83     47.62 o
   2   4   1      992.88      966.80     37.70 o
  -6   2  -1      992.92      990.04     51.02 o
  -6   2  -2     7798.55     7543.18    162.85 o
   4  -6  -2     7798.55     7485.02    175.05 o
   4  -6   2     7808.39     7335.52    169.94 o
  -2  -4  -2     7798.55     7344.87    167.95 o
  -2  -4   2     7808.39     7662.92    205.69 o
  -6   2   2     7808.39     7357.08    173.91 o
  -6   2  -2     7798.55     7630.85    165.12 o
   6  -2   2     7808.39     7496.10    162.28 o
  -4   6   2     7808.38     7387.16    173.34 o
  -4   6  -2     7798.55     7419.77    171.64 o
   2   4   2     7808.38     7576.11    169.09 o
  -6   2  -2     7798.55     7440.77    171.36 o
  -6   2  -3     1585.12     1566.93     50.74 o
  -2  -4  -3     1585.12     1423.79     43.65 o
   4  -6   3     1584.25     1480.20     53.01 o
  -2  -4   3     1584.25     1580.82    113.10 o
  -6   2   3     1584.25     1498.34     51.02 o
  -6   2  -3     1585.12     1378.44     39.40 o
  -4   6   3     1584.25     1524.42     53.01 o
   6  -2   3     1584.25     1485.87     42.23 o
   2   4   3     1584.25     1382.40     41.95 o
  -4   6  -3     1585.12     1524.42     57.82 o
  -6   2  -3     1585.12     1522.71     54.42 o
  -2  -4  -4     7502.17     7170.38    159.42 o
   4  -6   4     7522.13     7072.82    172.75 o
  -6   2  -4     7502.18     7293.20    152.04 o
  -2  -4   4     7522.12     7206.14    178.42 o
  -6   2   4     7522.12     7111.96    169.91 o
  -6   2  -4     7502.18     7108.82    148.92 o
  -4   6   4     7522.12     7484.13    179.84 o
   2   4   4     7522.11     7223.44    160.84 o
  -4   6  -4     7502.19     7254.34    169.06 o
   6  -2   4     7522.11     7333.79    153.18 o
  -6   2  -4     7502.18     7051.81    170.20 o
  -2  -4  -5       56.48       71.70     10.77 o
   4  -6   5       57.21       74.25      8.79 o
   2   4   5       57.21       34.29      6.23 o
  -2  -4   5       57.21       32.59      9.92 o
  -6   2   5       57.21       71.13      8.22 o
  -4   6   5       57.21       50.73     17.29 o
   2   4   5       57.21       54.13     11.05 o
  -4   6  -5       56.48       65.46     12.47 o
  -2  -4  -5       56.48       45.91      7.65 o
  -6   2  -5       56.48       45.91     17.57 o
   4  -6   6     2913.49     2754.32     84.76 o
  -2  -4   6     2913.49     2815.56    126.15 o
  -6   2   6     2913.50     2669.85     86.75 o
  -4   6   6     2913.49     2733.06     83.06 o
   2   4   6     2913.50     2693.94     70.30 o
  -4   6  -6     2915.08     2604.36     77.67 o
  -6   2  -6     2915.08     2723.71    151.10 o
   4  -6   7     1679.99     1691.58     94.10 o
  -2  -4   7     1679.99     1634.61     61.22 o
  -6   2   7     1679.99     1609.67    104.87 o
  -4   6   7     1679.99     1612.50     75.11 o
   2   4   7     1679.99     1664.94     47.90 o
  -4   6  -7     1678.43     1520.95     53.85 o
  -6   2  -7     1678.43     1641.41     61.22 o
   2   4  -7     1678.43     1636.02     47.05 o
   4  -6   8     3021.74     2847.50     87.59 o
  -2  -4   8     3021.74     3052.73    133.52 o
  -6   2   8     3021.75     2784.00    123.88 o
  -4   6   8     3021.75     2723.05     86.18 o
   2   4   8     3021.74     2892.00     76.82 o
  -4   6  -8     3035.47     2790.80     99.22 o
   2   4  -8     3035.47     2943.03     64.63 o
  -6   2  -8     3035.47     3056.70     97.80 o
  -4   6  -8     3035.47     2957.49     87.88 o
   4  -6   9       88.72       96.35     14.45 o
  -2  -4   9       88.72       48.18     17.57 o
  -6   2   9       88.72      130.08     26.36 o
   2   4   9       88.72       89.55     18.42 o
  -4   6   9       88.72      126.11     23.24 o
  -4   6  -9       88.55       97.49     18.70 o
  -6   2  -9       88.55       58.38     20.69 o
  -4   6  -9       88.55      107.12     19.27 o
   4  -6  10     7346.05     7564.93    189.70 o
  -2  -4  10     7346.03     7391.96    212.96 o
  -6   2  10     7346.05     7830.06    208.14 o
   2   4  10     7346.03     7775.62    175.24 o
  -4   6  10     7346.03     7646.31    191.97 o
  -4   6 -10     7340.87     7534.30    184.03 o
  -6   2 -10     7340.86     7104.99    185.73 o
  -4   6 -10     7340.87     7624.76    188.00 o
   4  -6  11      515.98      429.64     56.40 o
  -2  -4  11      515.98      507.58     68.87 o
  -6   2  11      515.98      486.32     62.63 o
  -4   6  11      515.98      474.99     85.02 o
  -4   6 -11      516.17      433.89     56.68 o
  -6   2 -11      516.17      453.73     72.84 o
  -4   6 -11      516.17      517.21     63.77 o
   4  -6  12     3876.21     4034.12    117.64 o
  -2  -4  12     3876.21     4283.57    189.36 o
  -6   2  12     3876.21     3979.12    127.28 o
  -4   6  12     3876.20     3941.99    220.83 o
  -4   6 -12     3862.69     3786.36    110.27 o
  -6   2 -12     3862.68     3969.76    125.30 o
  -4   6 -12     3862.69     4090.52    120.19 o
   4  -6  13        8.53        4.25      6.23 o
  -2  -4  13        8.53       23.52     11.62 o
  -6   2  13        8.53       20.40      9.07 o
  -4   6  13        8.53       38.26     15.30 o
  -4   6 -13        8.43        3.68      5.10 o
  -6   2 -13        8.43        9.07      8.22 o
  -4   6 -13        8.43        9.92      7.08 o
  -2  -4  14     1887.51     1871.77    182.24 o
  -6   2  14     1887.51     2017.16     94.95 o
  -4   6  14     1887.51     1812.81    155.04 o
  -6   2 -14     1884.09     1910.31    183.38 o
  -4   6 -14     1884.10     1935.82     90.98 o
  -2  -4  15        0.26       17.29      6.80 o
  -6   2  15        0.26        4.25     10.77 o
  -4   6  15        0.26       13.32      9.64 o
  -6   2 -15        0.30       23.52     12.75 o
   5  -6   0     1180.12     1096.07     75.96 o
  -1  -5   0     1180.12     1071.69     45.07 o
  -6   1   0     1180.12     1071.41     56.40 o
  -5   6   0     1180.12      986.09     38.26 o
   1   5   0     1180.12     1034.28     60.37 o
  -6   1   0     1180.12     1156.44     88.72 o
   5  -6  -1     2480.07     2548.88    121.62 o
   5  -6   1     2476.23     2423.29     71.16 o
  -1  -5  -1     2480.07     2484.52     70.31 o
  -1  -5   1     2476.22     2481.69     72.01 o
  -6   1  -1     2480.07     2517.69     70.02 o
  -6   1   1     2476.22     2497.28     72.86 o
   6  -1   1     2476.22     2534.42     66.34 o
  -5   6   1     2476.23     2544.05     73.42 o
  -5   6  -1     2480.07     2417.62     69.46 o
   1   5   1     2476.22     2465.53     71.16 o
   1   5  -1     2480.07     2500.11     74.84 o
  -6   1  -1     2480.07     2509.19     91.85 o
  -6   1   1     2476.22     2489.62     65.77 o
   5  -6   2     1007.99     1039.06     51.02 o
  -1  -5  -2     1016.10     1067.41     42.51 o
  -1  -5   2     1007.99      987.76     39.96 o
  -6   1  -2     1016.11     1030.56     38.55 o
  -6   1   2     1008.00     1027.44     38.55 o
   6  -1   2     1008.00     1018.66     58.39 o
  -5   6   2     1008.00     1072.51     63.49 o
  -5   6  -2     1016.11      942.70     58.39 o
   1   5   2     1007.99      950.63     42.51 o
  -6   1  -2     1016.11     1037.36     45.63 o
  -6   1   2     1008.00     1094.90     59.52 o
  -6   1  -3        9.28        9.35      3.12 o
  -1  -5  -3        9.28        9.64      3.97 o
   5  -6   3        9.41        2.83      5.67 o
  -1  -5   3        9.41        4.82      6.80 o
  -6   1  -3        9.28        0.28      1.70 o
  -6   1   3        9.41       21.54     13.04 o
  -5   6   3        9.41        9.92      4.25 o
   6  -1   3        9.41        7.65      2.83 o
   1   5   3        9.41        2.83      6.52 o
  -5   6  -3        9.28       14.17      9.35 o
  -6   1  -3        9.28       -1.13      9.07 o
  -6   1   3        9.41       -0.57      3.40 o
  -1  -5  -4     4915.16     4991.27    161.63 o
   5  -6   4     4913.06     4985.60    134.98 o
  -1  -5   4     4913.06     4953.84    131.86 o
  -6   1  -4     4915.16     5046.00    103.22 o
  -6   1   4     4913.07     5048.27    128.74 o
  -5   6   4     4913.06     5099.88    130.16 o
   1   5   4     4913.06     4984.75    121.08 o
  -5   6  -4     4915.17     5079.18    124.20 o
   6  -1   4     4913.06     5222.09    106.90 o
  -6   1  -4     4915.16     5152.34    131.86 o
  -6   1   4     4913.07     5015.09    109.46 o
  -1  -5  -5     3087.95     3163.50     84.76 o
   5  -6   5     3083.90     3132.31     84.76 o
  -1  -5   5     3083.90     3185.61    117.65 o
  -6   1   5     3083.90     3104.53    111.98 o
  -5   6   5     3083.90     3156.98    100.07 o
   1   5   5     3083.89     3161.80     81.93 o
  -5   6  -5     3087.96     3031.67     82.78 o
  -6   1  -5     3087.95     3242.59     94.12 o
  -6   1   5     3083.90     3051.23     69.17 o
   5  -6   6      461.73      472.16     35.14 o
  -1  -5   6      461.72      489.16     81.90 o
  -6   1   6      461.73      534.51     81.34 o
  -5   6   6      461.72      614.14     69.72 o
   1   5   6      461.72      464.50     25.22 o
  -5   6  -6      453.86      467.62     85.02 o
  -6   1  -6      453.85      445.52     88.42 o
   5  -6   7       32.14       33.16      6.80 o
  -6   1   7       32.14       56.68     17.57 o
  -5   6   7       32.14       26.07      9.92 o
   1   5   7       32.14       21.54      7.08 o
  -6   1  -7       31.67       26.36      7.08 o
   5  -6   8     1090.38     1257.54     82.76 o
  -1  -5   8     1090.38     1385.37    170.05 o
  -6   1   8     1090.38     1177.62     97.50 o
  -5   6   8     1090.38     1129.44     80.49 o
   1   5   8     1090.38     1133.69     63.49 o
  -5   6  -8     1079.03     1229.20     65.47 o
  -6   1  -8     1079.03     1149.84     61.50 o
   1   5  -8     1079.03     1123.20     34.29 o
  -5   6  -8     1079.03     1163.73     50.45 o
   5  -6   9     1232.29     1306.02     81.06 o
  -1  -5   9     1232.30     1372.05     62.64 o
  -6   1   9     1232.30     1410.88    156.73 o
  -5   6   9     1232.29     1302.62     57.82 o
   1   5   9     1232.29     1327.27     47.33 o
  -5   6  -9     1235.04     1279.66     91.26 o
  -6   1  -9     1235.04     1172.52     85.59 o
   1   5  -9     1235.04     1216.46     43.36 o
  -5   6  -9     1235.04     1262.65     53.85 o
   5  -6  10      294.13      304.94     62.91 o
  -1  -5  10      294.13      291.62     41.66 o
  -6   1  10      294.13      344.90     34.57 o
  -5   6  10      294.13      272.63     44.78 o
   1   5  10      294.13      225.87     43.36 o
  -5   6 -10      289.18      281.98     43.64 o
  -6   1 -10      289.18      259.59     57.25 o
  -5   6 -10      289.18      265.55     51.86 o
   5  -6  11      145.73      125.83     23.24 o
  -1  -5  11      145.73      115.91     24.94 o
  -6   1  11      145.73      198.66     25.22 o
  -5   6  11      145.73      147.08     19.55 o
  -5   6 -11      144.89      123.84     18.42 o
  -6   1 -11      144.89      125.54     47.61 o
  -5   6 -11      144.89      181.37     36.27 o
   5  -6  12      466.79      402.72     54.70 o
  -1  -5  12      466.80      404.42     61.50 o
  -6   1  12      466.79      448.06     54.41 o
  -5   6  12      466.79      514.09    102.03 o
  -5   6 -12      464.45      404.42     66.88 o
  -6   1 -12      464.45      457.70     70.57 o
  -5   6 -12      464.45      444.66     79.92 o
  -1  -5  13       13.35       28.06      9.07 o
  -6   1  13       13.35        0.85      8.22 o
  -5   6  13       13.35       11.05     10.49 o
  -6   1 -13       13.36        9.64     11.62 o
  -5   6 -13       13.36        7.94     14.17 o
  -1  -5  14      165.44      151.05     27.21 o
  -6   1  14      165.44      100.61     25.51 o
  -5   6  14      165.44      136.88     31.46 o
  -6   1 -14      166.10      119.03     15.02 o
  -5   6 -14      166.10      155.87     25.51 o
  -1  -5  15      521.94      478.10    131.50 o
  -6   1  15      521.94      410.08     73.12 o
  -5   6  15      521.94      356.52    126.96 o
  -6   1 -15      520.78      573.32     96.07 o
  -5   6 -15      520.78      505.02     81.34 o
   0  -6   0    27885.47    26708.13    560.61 o
  -6   0   0    27885.47    27589.01    570.85 o
  -6   6   0    27885.49    27316.24    571.99 o
   0   6   0    27885.46    27220.39    570.85 o
  -6   0   0    27885.47    27431.15    568.01 o
   6  -6   1      241.02      386.56     43.08 o
   0  -6  -1      241.03      347.73     64.05 o
   0  -6   1      241.02      351.42     58.38 o
  -6   0  -1      241.03      312.59     45.63 o
  -6   0   1      241.02      315.99     44.49 o
   6   0   1      241.02      249.68     29.47 o
  -6   6   1      241.02      281.70     49.88 o
  -6   6  -1      241.03      336.97     45.63 o
   0   6   1      241.02      325.06     51.86 o
   0   6  -1      241.03      389.96     69.15 o
  -6   0  -1      241.03      254.78     46.76 o
  -6   0   1      241.02      290.20     33.72 o
   6  -6   2    30456.87    31092.33    647.77 o
   0  -6  -2    30494.20    30435.88    633.84 o
   0  -6   2    30456.86    30818.65    645.50 o
  -6   0  -2    30494.21    31429.02    641.52 o
  -6   0   2    30456.86    30907.41    643.79 o
   6   0   2    30456.86    32070.96    654.32 o
  -6   6   2    30456.86    31359.18    656.02 o
  -6   6  -2    30494.23    30792.34    641.52 o
   0   6   2    30456.84    31017.51    645.21 o
   0   6  -2    30494.21    31075.97    651.19 o
  -6   0   2    30456.86    31696.86    647.77 o
  -6   0  -2    30494.21    31206.55    648.92 o
   6  -6   3        2.90        3.40      8.79 o
   0  -6  -3        2.97       -0.28      7.37 o
   0  -6   3        2.90       -7.37      8.50 o
  -6   0  -3        2.97        6.23      3.68 o
  -6   0   3        2.90      -10.49     10.49 o
   6   0   3        2.90        2.27      1.13 o
  -6   6   3        2.90       15.30      7.08 o
   0   6   3        2.90        8.22      6.52 o
   0   6  -3        2.97        9.64      5.67 o
  -6   0   3        2.90        3.97      1.70 o
  -6   0  -3        2.97        8.50      6.23 o
   0  -6  -4    25114.88    25005.31    526.93 o
   6  -6   4    25085.09    25734.80    539.15 o
   0  -6   4    25085.10    25010.06    533.47 o
  -6   0   4    25085.09    24883.87    529.20 o
  -6   6   4    25085.10    25873.78    551.09 o
   0   6   4    25085.04    25243.40    529.49 o
  -6   6  -4    25114.93    25277.31    530.06 o
  -6   0   4    25085.09    23563.42    478.61 o
  -6   0  -4    25114.88    25396.39    543.98 o
   0  -6  -5     1351.97     1236.06     43.93 o
   6  -6   5     1351.78     1340.93     51.02 o
   0  -6   5     1351.78     1337.81     73.13 o
  -6   0   5     1351.78     1402.15    106.29 o
  -6   6   5     1351.78     1411.22     76.53 o
   0   6   5     1351.77     1399.89     49.03 o
  -6   6  -5     1351.97     1321.37     45.35 o
  -6   0  -5     1351.97     1352.27     64.91 o
   6  -6   6     5885.95     6016.36    143.48 o
   0  -6   6     5885.94     6160.70    253.79 o
  -6   0   6     5885.95     5863.52    153.97 o
  -6   6   6     5885.94     5798.02    151.14 o
   0   6   6     5885.95     5938.10    147.17 o
  -6   6  -6     5848.33     5975.79    142.35 o
  -6   0  -6     5848.33     6012.66    153.97 o
   6  -6   7       10.98        8.22      6.23 o
   0  -6   7       10.98       24.37      9.35 o
  -6   0   7       10.98       -4.53      9.35 o
  -6   6   7       10.98       17.00     10.77 o
   0   6   7       10.98        4.82      7.94 o
  -6   6  -7       10.77        0.00      5.67 o
  -6   0  -7       10.77       11.34     10.49 o
  -6   6  -7       10.77        4.25      7.65 o
   6  -6   8     4043.51     3979.72    104.89 o
   0  -6   8     4043.50     3937.48    149.40 o
  -6   0   8     4043.51     4132.81    179.17 o
  -6   6   8     4043.50     3935.78    117.37 o
   0   6   8     4043.50     3974.62    105.46 o
  -6   6  -8     4010.12     3908.83    102.06 o
  -6   0  -8     4010.11     3833.42    116.80 o
  -6   6  -8     4010.12     3683.46    113.97 o
   0   6  -8     4010.12     3985.38     98.09 o
   6  -6   9       72.28       75.95     16.44 o
   0  -6   9       72.28       57.53     12.19 o
  -6   0   9       72.28       78.50     17.00 o
  -6   6   9       72.28       58.95     13.60 o
   0   6   9       72.28       59.80     13.60 o
  -6   6  -9       71.86       87.57      9.07 o
  -6   0  -9       71.86       54.70      9.07 o
   0   6  -9       71.86       66.03     10.49 o
  -6   6  -9       71.86       61.50     13.32 o
   6  -6  10     4452.37     4885.73    129.56 o
   0  -6  10     4452.37     4776.59    143.45 o
  -6   0  10     4452.37     4789.91    155.64 o
  -6   6  10     4452.37     4582.68    133.53 o
   0   6  10     4452.36     4897.07    134.94 o
  -6   6 -10     4433.55     4784.23    122.75 o
  -6   0 -10     4433.54     4847.17    142.88 o
   0   6 -10     4433.54     4728.39    120.48 o
  -6   6 -10     4433.55     5102.88    142.60 o
   6  -6  11      640.11      532.24     53.28 o
   0  -6  11      640.11      621.51     83.04 o
  -6   0  11      640.11      652.97     95.22 o
  -6   6  11      640.11      642.20     95.22 o
   0   6  11      640.11      676.49     58.10 o
  -6   6 -11      640.18      532.24     99.76 o
  -6   0 -11      640.17      576.17     95.79 o
  -6   6 -11      640.18      607.91    115.91 o
   0  -6  12     1072.12     1228.04     63.77 o
  -6   0  12     1072.13     1182.69    134.91 o
  -6   6  12     1072.12     1219.54    178.27 o
  -6   0 -12     1078.95     1166.82    188.19 o
  -6   6 -12     1078.96     1212.73    136.61 o
   0  -6  13       45.12        5.38     14.45 o
  -6   0  13       45.13       22.39     20.40 o
  -6   6  13       45.12       33.16     13.89 o
  -6   0 -13       45.14       46.48     16.15 o
  -6   6 -13       45.14       30.04     12.47 o
   0  -6  14      351.24      301.25     90.97 o
  -6   0  14      351.24      327.04     80.20 o
  -6   6  14      351.24      257.61     44.21 o
  -6   0 -14      353.84      283.68     75.95 o
  -6   6 -14      353.84      276.32     42.79 o
   0  -6  15      577.19      421.14    151.90 o
  -6   0  15      577.19      537.62    140.00 o
  -6   6  15      577.19      543.57    118.75 o
  -6   0 -15      577.44      557.17    110.81 o
  -6   6 -15      577.44      598.55    120.45 o
   1  -7   0        4.02        7.08      7.37 o
  -6  -1   0        4.02       -5.38      5.38 o
  -7   6   0        4.02       11.62      5.10 o
  -1   7   0        4.02       20.97      9.64 o
  -6  -1   0        4.02        5.95      5.67 o
   1  -7  -1      588.31      577.31     31.18 o
   1  -7   1      589.48      586.67     33.44 o
  -6  -1  -1      588.30      571.65     43.93 o
  -6  -1   1      589.48      672.26     38.83 o
  -7   6   1      589.48      519.21     63.77 o
  -7   6  -1      588.31      626.91     96.64 o
  -1   7   1      589.48      564.56     44.21 o
  -1   7  -1      588.31      561.44     33.16 o
  -6  -1   1      589.48      632.30     37.13 o
  -6  -1  -1      588.30      545.85     41.66 o
   7  -6   2      558.25      530.55     45.06 o
   1  -7  -2      560.35      494.84     85.87 o
   1  -7   2      558.26      579.29     83.04 o
  -6  -1  -2      560.35      577.03     39.11 o
  -6  -1   2      558.26      603.10     85.87 o
   6   1   2      558.26      438.72     61.78 o
  -7   6   2      558.26      539.33     30.04 o
  -7   6  -2      560.35      493.42     44.50 o
  -1   7   2      558.26      575.89     77.37 o
  -1   7  -2      560.35      698.89     83.61 o
  -6  -1   2      558.26      533.67     28.34 o
  -6  -1  -2      560.35      523.18     75.39 o
   7  -6   3      112.72      103.44     14.45 o
   1  -7  -3      112.81      120.73     20.12 o
   1  -7   3      112.73       94.65     13.32 o
  -6  -1  -3      112.81      114.78     15.30 o
  -6  -1   3      112.72       64.61     26.36 o
   6   1   3      112.72       86.44     10.20 o
  -7   6   3      112.72      106.56     19.84 o
  -7   6  -3      112.81      104.86     11.90 o
  -1   7   3      112.73       80.77     19.55 o
  -1   7  -3      112.81      109.11     16.44 o
  -6  -1   3      112.72       98.34      9.92 o
  -6  -1  -3      112.81       76.23     11.90 o
   1  -7  -4     2432.58     2274.55     75.12 o
   7  -6   4     2424.89     2406.08     81.07 o
  -6  -1  -4     2432.59     2377.73     54.99 o
   1  -7   4     2424.90     2316.78     77.10 o
  -6  -1   4     2424.89     2398.42     77.10 o
   6   1   4     2424.89     2305.44     60.10 o
  -7   6   4     2424.89     2494.80     79.94 o
  -1   7   4     2424.89     2260.66    100.35 o
  -7   6  -4     2432.59     2376.88     67.75 o
   6   1   4     2424.89     2381.41     64.06 o
  -1   7  -4     2432.59     2404.38     83.62 o
  -6  -1  -4     2432.59     2277.38     73.13 o
   1  -7  -5      276.96      315.43     55.26 o
   7  -6   5      276.70      287.09     37.13 o
   1  -7   5      276.70      339.80     45.91 o
  -6  -1   5      276.70      333.00     57.25 o
  -7   6   5      276.70      335.55     43.36 o
  -1   7   5      276.70      347.73     51.58 o
  -7   6  -5      276.96      296.72     45.63 o
  -1   7  -5      276.96      342.35     45.34 o
  -6  -1  -5      276.96      211.42     37.41 o
   7  -6   6     1110.22     1137.10     88.43 o
   1  -7   6     1110.22     1053.77     57.54 o
  -6  -1   6     1110.23     1110.46     62.92 o
  -7   6   6     1110.22     1054.90     74.26 o
  -1   7   6     1110.22     1113.01     64.05 o
  -7   6  -6     1106.45     1084.95     48.18 o
  -6  -1  -6     1106.45     1056.60     59.24 o
   7  -6   7      799.84      766.35     81.62 o
   1  -7   7      799.85      767.49    102.88 o
  -6  -1   7      799.84      710.52     41.10 o
  -7   6   7      799.84      771.74    121.87 o
  -1   7   7      799.84      789.31     52.15 o
  -7   6  -7      800.24      851.38     87.29 o
  -6  -1  -7      800.23      754.17     52.15 o
  -7   6  -7      800.24      740.28     39.96 o
   7  -6   8     1248.26     1204.27     45.63 o
   1  -7   8     1248.26     1190.38     54.13 o
  -6  -1   8     1248.26     1281.64     71.99 o
  -7   6   8     1248.26     1124.34     60.94 o
  -1   7   8     1248.26     1165.72     50.17 o
  -7   6  -8     1243.42     1297.52     80.78 o
  -6  -1  -8     1243.42     1072.48     79.08 o
  -7   6  -8     1243.42     1224.39     57.25 o
   7  -6   9       75.71       64.61     10.49 o
   1  -7   9       75.71       45.06     27.49 o
  -6  -1   9       75.71       75.67     22.96 o
  -7   6   9       75.71      123.28     20.69 o
  -1   7   9       75.71       66.88     20.12 o
  -7   6  -9       75.78       88.42     13.89 o
  -6  -1  -9       75.78       98.34     15.02 o
  -7   6  -9       75.78      116.19     20.12 o
  -1   7  -9       75.78       40.81     21.25 o
   7  -6  10      207.71      123.84     24.37 o
   1  -7  10      207.71      172.31     27.77 o
  -6  -1  10      207.71      187.33     39.39 o
  -7   6  10      207.71      234.37     37.41 o
  -1   7  10      207.71      164.09     31.17 o
  -7   6 -10      209.01      151.90     22.39 o
  -6  -1 -10      209.01      186.48     26.36 o
  -7   6 -10      209.01      168.91     24.66 o
  -1   7 -10      209.01      143.40     23.81 o
   1  -7  11       54.62       60.36      8.50 o
  -6  -1  11       54.62       26.64      9.92 o
  -7   6  11       54.62       42.23     13.89 o
  -1   7  11       54.62       60.93     11.34 o
  -6  -1 -11       54.65       46.76     25.79 o
  -7   6 -11       54.65       39.68      7.08 o
   1  -7  12      413.55      375.51     90.12 o
  -6  -1  12      413.54      537.61     76.24 o
  -7   6  12      413.55      413.20     59.51 o
  -1   7  12      413.54      337.53     64.90 o
  -6  -1 -12      419.30      483.77     45.34 o
  -7   6 -12      419.30      458.26     94.09 o
   1  -7  13       19.19        5.95     10.77 o
  -6  -1  13       19.19        5.95      7.65 o
  -7   6  13       19.19       13.32     12.19 o
  -6  -1 -13       19.12       -4.25      9.92 o
  -7   6 -13       19.12        8.22      9.92 o
  -6  -1  14      140.64      155.58     22.10 o
  -7   6  14      140.64       80.48     32.31 o
  -7   6 -14      142.65      108.26     27.77 o
   1  -7  15       19.28        9.35      7.94 o
  -6  -1  15       19.28        7.94      8.50 o
  -7   6  15       19.28       32.87     20.69 o
  -7   6 -15       19.15       14.74      8.22 o
   2  -7   0     1217.38     1366.17    106.01 o
  -5  -2   0     1217.38     1230.12     53.85 o
  -7   5   0     1217.38     1192.99     42.52 o
  -2   7   0     1217.38     1194.40     45.92 o
  -5  -2   0     1217.38     1189.87     73.98 o
   2  -7  -1      115.31      143.12     20.69 o
   2  -7   1      116.85      187.61     24.37 o
  -5  -2  -1      115.31      113.93     21.25 o
  -5  -2   1      116.85      148.78     20.69 o
  -7   5   1      116.85      139.72     20.40 o
  -7   5  -1      115.32      149.92     20.12 o
  -2   7   1      116.85      179.11     26.07 o
  -2   7  -1      115.31      160.40     17.85 o
  -5  -2   1      116.85      164.37     29.19 o
  -5  -2  -1      115.31      131.78     13.89 o
   2  -7  -2    11737.13    12036.26    269.89 o
   2  -7   2    11758.96    12030.33    270.75 o
  -5  -2  -2    11737.12    12179.02    265.64 o
  -5  -2   2    11758.97    12047.93    281.81 o
   5   2   2    11758.95    12403.53    263.65 o
  -7   5   2    11758.96    12036.01    268.19 o
  -7   5  -2    11737.13    12144.11    263.37 o
  -2   7   2    11758.96    12030.62    269.33 o
  -2   7  -2    11737.13    12259.90    275.29 o
  -5  -2  -2    11737.12    12488.36    278.98 o
   5   2  -2    11737.13    12534.90    264.22 o
   2  -7  -3     2065.56     1913.09     62.93 o
   2  -7   3     2055.40     1894.09     75.68 o
  -5  -2  -3     2065.56     2019.67     56.69 o
  -5  -2   3     2055.40     2037.53     78.80 o
   5   2   3     2055.40     1913.37     55.28 o
  -7   5   3     2055.40     1869.43     92.41 o
  -7   5  -3     2065.56     1973.18     56.69 o
  -2   7   3     2055.40     1974.03     63.78 o
  -2   7  -3     2065.56     1927.55     94.68 o
   5   2   3     2055.40     2015.98     52.44 o
  -5  -2  -3     2065.56     1981.12     63.78 o
   7  -5   4     2766.97     2824.33     76.54 o
   2  -7  -4     2747.97     2755.15     86.75 o
  -5  -2  -4     2747.97     2846.71     68.32 o
   2  -7   4     2766.97     2841.33    109.14 o
  -5  -2   4     2766.97     2933.47     88.16 o
   5   2   4     2766.97     2973.44     96.38 o
  -7   5   4     2766.97     2810.72     86.75 o
  -7   5  -4     2747.97     2797.39     81.08 o
  -2   7   4     2766.97     2843.04     95.25 o
   5   2   4     2766.97     2847.57     75.12 o
  -2   7  -4     2747.97     2716.88    105.17 o
  -5  -2  -4     2747.97     2644.03     79.66 o
   7  -5   5     3710.03     3752.19     93.56 o
   2  -7   5     3710.04     3726.96    112.55 o
  -5  -2   5     3710.03     3665.43    104.61 o
   5   2   5     3710.03     3647.57     79.10 o
  -7   5   5     3710.03     3549.48    145.15 o
  -2   7   5     3710.03     3859.64    104.05 o
   5   2   5     3710.03     3770.90     80.80 o
  -7   5  -5     3722.14     3748.51     91.86 o
  -2   7  -5     3722.15     3691.52    117.94 o
  -5  -2  -5     3722.15     3599.67    148.27 o
  -7   5  -5     3722.14     3778.56    142.04 o
   7  -5   6      929.46      852.24     66.32 o
   2  -7   6      929.46     1160.89    133.49 o
  -5  -2   6      929.46      929.90     47.61 o
  -7   5   6      929.46      971.85     45.06 o
  -2   7   6      929.46      928.48     40.81 o
  -7   5  -6      938.80     1124.04     56.97 o
  -2   7  -6      938.80      948.04     66.89 o
  -5  -2  -6      938.80      870.10    132.64 o
  -7   5  -6      938.80      959.09     71.14 o
   7  -5   7     9351.80     9853.15    214.72 o
   2  -7   7     9351.78     9188.29    223.79 o
  -5  -2   7     9351.79     9554.47    282.22 o
  -7   5   7     9351.79     9557.59    233.15 o
  -2   7   7     9351.79     9378.62    219.26 o
  -7   5  -7     9373.71     9375.52    205.07 o
  -2   7  -7     9373.69     9352.26    224.36 o
  -5  -2  -7     9373.67     9808.35    235.42 o
  -7   5  -7     9373.71     9472.52    228.33 o
   7  -5   8      275.10      189.88     33.72 o
   2  -7   8      275.11      236.36     32.87 o
  -5  -2   8      275.11      245.99     34.86 o
  -7   5   8      275.11      254.78     36.56 o
  -2   7   8      275.11      175.99     38.83 o
  -7   5  -8      282.03      240.32     32.02 o
  -5  -2  -8      282.03      186.19     32.59 o
  -7   5  -8      282.03      256.76     41.94 o
   7  -5   9     2771.43     2924.16     75.40 o
   2  -7   9     2771.44     3083.47    157.60 o
  -5  -2   9     2771.43     2805.39    107.71 o
  -7   5   9     2771.43     2899.78    104.31 o
  -2   7   9     2771.43     3251.56    130.67 o
  -7   5  -9     2780.95     3153.20    115.93 o
  -5  -2  -9     2780.95     2875.13    142.58 o
  -7   5  -9     2780.95     2968.10     97.79 o
  -2   7  -9     2780.96     2978.30    106.01 o
   2  -7  10      165.14      216.52     39.68 o
  -5  -2  10      165.13      156.15     23.81 o
  -7   5  10      165.14      192.43     23.24 o
  -2   7  10      165.13      179.39     41.09 o
  -5  -2 -10      167.55      142.27     28.91 o
  -7   5 -10      167.55      144.82     37.41 o
  -2   7 -10      167.55      173.72     27.77 o
   2  -7  11      251.78      324.78     80.49 o
  -5  -2  11      251.78      280.00     64.61 o
  -7   5  11      251.78      243.72     44.78 o
  -2   7  11      251.78      251.09     31.74 o
  -5  -2 -11      254.23      254.78     42.23 o
  -7   5 -11      254.23      288.22     67.73 o
  -2   7 -11      254.23      262.14     53.85 o
   2  -7  12      359.73      291.62     64.62 o
  -5  -2  12      359.73      367.29     64.62 o
  -7   5  12      359.73      355.95     54.98 o
  -2   7  12      359.73      239.19     68.58 o
  -7   5 -12      359.43      296.15     68.58 o
   2  -7  13      452.18      356.52     60.65 o
  -5  -2  13      452.18      460.81     91.82 o
  -7   5  13      452.18      373.81     56.68 o
  -2   7  13      452.18      350.29     83.32 o
  -7   5 -13      447.97      423.40     73.97 o
   2  -7  14       45.19        6.80     10.20 o
  -5  -2  14       45.19       20.40     17.57 o
  -7   5  14       45.19       48.46     19.55 o
  -7   5 -14       47.61       20.40     15.30 o
   2  -7  15      546.64      255.63     77.09 o
  -5  -2  15      546.64      382.03     89.56 o
  -7   5  15      546.64      452.60     87.57 o
  -2   7 -15      543.07      341.78     92.39 o
  -7   5 -15      543.07      486.89     82.75 o
   3  -7   0        2.43        7.37      4.53 o
  -4  -3   0        2.43       -1.42      6.23 o
  -7   4   0        2.43        1.42      3.97 o
  -3   7   0        2.43       -0.57      5.95 o
   3  -7  -1     4519.79     4925.69    125.90 o
   3  -7   1     4525.88     5003.96    126.75 o
  -4  -3  -1     4519.79     5120.78    153.97 o
  -4  -3   1     4525.88     4811.42    119.09 o
  -7   4   1     4525.88     4952.07    121.93 o
  -7   4  -1     4519.80     4977.30    118.24 o
  -3   7   1     4525.87     4708.77    122.21 o
  -3   7  -1     4519.80     5034.01    127.03 o
   3  -7  -2      762.24      734.91     34.86 o
   3  -7   2      762.38      864.15     99.48 o
  -4  -3  -2      762.24      776.29     37.13 o
  -4  -3   2      762.38      794.14     77.09 o
  -7   4   2      762.38      703.45     50.17 o
  -7   4  -2      762.24      740.58     43.08 o
  -3   7   2      762.38      771.47     39.68 o
  -3   7  -2      762.24      772.89     50.17 o
   4   3   2      762.37      724.42     46.48 o
   4   3  -2      762.24      693.25     38.83 o
   3  -7  -3     2405.54     2422.02     73.99 o
   3  -7   3     2409.71     2544.19    127.85 o
  -4  -3  -3     2405.54     2473.32     63.78 o
  -4  -3   3     2409.71     2405.58     94.11 o
   4   3   3     2409.70     2433.36     63.22 o
  -7   4   3     2409.71     2550.43     79.09 o
  -7   4  -3     2405.54     2436.47     64.35 o
  -3   7   3     2409.70     2553.55     76.82 o
  -3   7  -3     2405.55     2446.68     74.84 o
   4   3   3     2409.70     2521.52     65.20 o
  -4  -3  -3     2405.54     2567.44     84.19 o
   4   3  -3     2405.55     2496.85     61.80 o
   3  -7  -4      794.96      737.46     38.83 o
  -4  -3  -4      794.96      738.02     25.79 o
  -7   4  -4      794.96      784.79     30.61 o
   3  -7   4      789.68      773.45     83.89 o
  -4  -3   4      789.68      753.04     87.29 o
   4   3   4      789.68      620.40     66.60 o
  -7   4   4      789.68      686.16    122.72 o
  -7   4  -4      794.96      701.18     39.96 o
  -3   7   4      789.68      741.71     63.77 o
   4   3   4      789.68      734.62     35.14 o
   7  -4   4      789.68      732.64     26.07 o
  -3   7  -4      794.96      768.63     62.92 o
  -4  -3  -4      794.96      869.81    113.08 o
   4   3  -4      794.96      668.02     33.44 o
  -7   4  -4      794.96      880.30    101.46 o
  -4  -3  -5       28.73       25.79      5.67 o
   3  -7   5       29.05       37.69     19.55 o
  -7   4  -5       28.73       25.22      7.08 o
  -4  -3   5       29.05       39.68      9.07 o
  -7   4   5       29.05       29.47      8.50 o
  -7   4  -5       28.73       48.18      6.80 o
  -3   7   5       29.05       48.74      9.64 o
   4   3   5       29.05       43.36      7.37 o
  -3   7  -5       28.73       39.11     13.04 o
  -4  -3  -5       28.73       27.77     20.12 o
  -7   4  -5       28.73       41.66     11.90 o
   3  -7   6      543.09      642.49     82.19 o
   4   3   6      543.09      429.93     31.74 o
  -4  -3   6      543.09      567.95     81.62 o
  -7   4   6      543.09      609.90     78.50 o
   4   3   6      543.09      509.29     22.67 o
  -3   7   6      543.09      515.52     91.54 o
  -7   4  -6      533.29      550.95     38.83 o
  -3   7  -6      533.29      602.81    105.71 o
  -4  -3  -6      533.29      547.26     62.63 o
  -7   4  -6      533.29      619.53     83.89 o
   3  -7   7       42.78       44.49      6.80 o
   4   3   7       42.78       22.67      3.97 o
  -4  -3   7       42.78       25.51     10.77 o
  -7   4  -7       42.53       18.99      5.38 o
  -7   4   7       42.78       20.12     15.30 o
   4   3   7       42.78       28.62      4.25 o
  -3   7   7       42.78       13.89      9.35 o
  -7   4  -7       42.53       18.42      4.82 o
  -3   7  -7       42.53       24.66     15.87 o
  -4  -3  -7       42.53       17.29      9.92 o
  -7   4  -7       42.53       29.19     10.20 o
   7  -4   8      711.99      651.85     30.33 o
   3  -7   8      711.99      715.61     44.50 o
  -4  -3   8      711.99      673.95    102.60 o
  -7   4   8      711.99      826.43    120.73 o
  -3   7   8      711.99      722.70    129.52 o
  -7   4  -8      704.68      646.46     34.01 o
  -3   7  -8      704.68      655.25     94.09 o
  -7   4  -8      704.68      712.50    109.96 o
   3  -7   9     1186.72     1243.37     60.65 o
  -4  -3   9     1186.72     1296.94    160.13 o
  -7   4   9     1186.72     1415.98    160.98 o
  -3   7   9     1186.72     1169.40     51.87 o
  -3   7  -9     1184.76     1351.07    149.08 o
  -7   4  -9     1184.75     1289.57     92.96 o
  -3   7  -9     1184.76     1150.98     69.44 o
   3  -7  10     4068.59     4358.86    159.60 o
  -4  -3  10     4068.60     4533.21    136.64 o
  -7   4  10     4068.59     4507.98    134.66 o
  -3   7  10     4068.59     4229.31    132.39 o
  -3   7 -10     4056.73     4400.53    128.99 o
  -7   4 -10     4056.73     4625.33    234.44 o
  -3   7 -10     4056.73     4500.32    125.87 o
   3  -7  11      346.80      348.87     67.17 o
  -4  -3  11      346.80      329.88     48.46 o
  -7   4  11      346.80      367.00     41.09 o
  -3   7  11      346.80      375.51     58.38 o
  -3   7 -11      347.85      314.86     60.36 o
  -7   4 -11      347.85      446.64     56.11 o
   3  -7  12     1261.23     1281.62     97.78 o
  -4  -3  12     1261.23     1306.56     65.47 o
  -7   4  12     1261.23     1308.83    204.35 o
  -3   7  12     1261.23     1335.47     67.74 o
  -3   7 -12     1261.39     1380.53     61.79 o
  -7   4 -12     1261.39     1219.55    137.46 o
  -3   7 -12     1261.39     1392.72     56.12 o
   3  -7  13      464.48      358.79     60.65 o
  -4  -3  13      464.49      411.50     97.21 o
  -7   4  13      464.49      515.51     98.62 o
  -3   7  13      464.48      380.89    122.15 o
  -3   7 -13      465.55      314.86     58.38 o
  -7   4 -13      465.55      487.74     65.47 o
   3  -7  14     2039.02     1907.78    117.62 o
  -4  -3  14     2039.02     2045.81    152.20 o
  -7   4  14     2039.02     2054.03    121.88 o
  -3   7  14     2039.02     2057.14     80.21 o
  -3   7 -14     2031.67     2225.78     85.60 o
  -7   4 -14     2031.68     2356.45     95.23 o
  -4  -3  15      117.21       66.88     12.75 o
  -7   4  15      117.20       83.89     26.92 o
  -3   7 -15      117.60      102.02     23.24 o
  -7   4 -15      117.60      147.65     35.99 o
   4  -7   0     2731.22     2509.49     74.56 o
  -3  -4   0     2731.21     2504.67     71.72 o
  -7   3   0     2731.22     2442.87     73.71 o
  -4   7   0     2731.22     2369.73     72.29 o
   4  -7  -1     1217.59     1158.98     61.79 o
   4  -7   1     1207.36     1105.41     86.45 o
  -3  -4  -1     1217.59     1196.96     58.67 o
  -3  -4   1     1207.36     1164.08     52.15 o
  -7   3   1     1207.36     1250.24     51.30 o
  -7   3  -1     1217.59     1242.03     56.12 o
  -4   7   1     1207.36     1170.03     44.78 o
  -4   7  -1     1217.59     1254.21     47.05 o
   3   4   1     1207.36     1224.17     58.67 o
   4  -7  -2      241.96      262.71     47.89 o
  -7   3  -2      241.96      259.03     23.81 o
   4  -7   2      234.51      283.69     37.13 o
  -3  -4  -2      241.96      282.55     17.29 o
  -3  -4   2      234.51      283.97     45.91 o
  -7   3   2      234.51      259.31     36.84 o
  -7   3  -2      241.96      251.66     28.62 o
  -4   7   2      234.51      283.69     35.43 o
   7  -3   2      234.51      214.82     16.72 o
  -4   7  -2      241.96      261.01     37.69 o
   3   4   2      234.51      263.28     37.98 o
   3   4  -2      241.96      209.43     22.11 o
  -7   3  -2      241.96      248.26     45.06 o
   4  -7  -3      219.82      318.83     48.74 o
  -7   3  -3      219.82      217.94     28.91 o
   4  -7   3      217.84      300.12     47.04 o
  -3  -4  -3      219.82      262.71     50.16 o
  -3  -4   3      217.84      234.66     33.44 o
  -7   3   3      217.84      272.63     51.58 o
  -7   3  -3      219.82      254.78     25.79 o
  -4   7   3      217.84      289.35     56.11 o
   7  -3   3      217.84      193.00     35.14 o
  -4   7  -3      219.82      218.22     37.98 o
   3   4   3      217.84      244.58     41.66 o
   3   4  -3      219.82      205.75     22.96 o
  -7   3  -3      219.82      256.19     37.69 o
  -3  -4  -4     4099.36     3966.25     98.38 o
   4  -7   4     4084.83     3925.98    106.61 o
  -7   3  -4     4099.36     3922.02     89.31 o
  -3  -4   4     4084.83     4040.24    110.29 o
  -7   3   4     4084.83     4065.48    110.58 o
  -7   3  -4     4099.36     3947.82     93.00 o
  -4   7   4     4084.82     3820.79    110.86 o
   3   4   4     4084.82     4008.49     95.83 o
  -4   7  -4     4099.37     3977.31    107.17 o
   7  -3   4     4084.82     3969.36     90.16 o
   3   4  -4     4099.37     4163.30     93.00 o
  -7   3  -4     4099.36     4089.87    186.84 o
  -3  -4  -5      233.65      336.68     44.49 o
   4  -7   5      236.92      322.51     40.24 o
   3   4   5      236.92      190.45     24.66 o
  -3  -4   5      236.92      287.94     54.70 o
  -7   3   5      236.92      356.52     51.86 o
  -7   3  -5      233.65      242.31     24.66 o
  -4   7   5      236.92      314.57     51.01 o
   3   4   5      236.92      237.49     36.28 o
  -4   7  -5      233.65      379.47     58.10 o
   3   4  -5      233.65      215.95     22.11 o
  -7   3  -5      233.65      332.71     67.17 o
   3   4   6       98.41       61.21      8.50 o
  -3  -4   6       98.41       76.23     20.97 o
  -7   3   6       98.41      104.01     20.12 o
  -7   3  -6      101.86       55.26      8.79 o
  -4   7   6       98.41       88.70     11.90 o
   3   4   6       98.41       54.70     17.57 o
  -4   7  -6      101.87       98.06     15.02 o
   4  -7   7      290.39      300.69     35.71 o
  -3  -4   7      290.39      372.11     42.51 o
  -7   3   7      290.39      343.48     37.98 o
   3   4   7      290.39      325.63     35.71 o
  -4   7   7      290.39      347.17     58.66 o
  -4   7  -7      286.29      385.43     43.08 o
  -7   3  -7      286.29      349.15     53.85 o
   4  -7   8      159.21      149.63     17.00 o
  -3  -4   8      159.21      147.93     20.97 o
  -7   3   8      159.21      179.11     25.51 o
  -4   7   8      159.21      173.16     24.66 o
  -4   7  -8      155.67      196.11     34.01 o
  -7   3  -8      155.67      192.43     32.59 o
   4  -7   9      299.34      269.51     25.22 o
  -3  -4   9      299.34      234.09     23.81 o
  -7   3   9      299.34      294.45     33.44 o
  -4   7   9      299.34      308.62     49.60 o
  -4   7  -9      303.56      288.50     41.94 o
  -7   3  -9      303.56      266.68     42.23 o
  -4   7  -9      303.56      226.72     35.99 o
   4  -7  10     3962.80     4149.33    118.21 o
  -3  -4  10     3962.81     4348.90    259.10 o
  -7   3  10     3962.81     4021.48    170.37 o
  -4   7  10     3962.80     4225.02    122.75 o
  -4   7 -10     3960.14     4248.55    120.48 o
  -7   3 -10     3960.15     4245.43    131.25 o
  -4   7 -10     3960.14     4300.14    120.20 o
   4  -7  11       50.68       65.75     14.74 o
  -3  -4  11       50.69       35.42     11.05 o
  -7   3  11       50.68       46.48      8.50 o
  -4   7  11       50.68       51.58     14.17 o
  -4   7 -11       49.69       50.16      7.94 o
  -7   3 -11       49.70       56.11     13.60 o
  -4   7 -11       49.69       31.17     15.59 o
   4  -7  12     1338.37     1377.71     86.44 o
  -3  -4  12     1338.37     1449.41    217.38 o
  -7   3  12     1338.37     1397.26     85.59 o
  -4   7  12     1338.37     1262.07    159.57 o
  -4   7 -12     1337.80     1526.50     62.92 o
  -7   3 -12     1337.80     1486.26     70.86 o
  -4   7 -12     1337.80     1460.18     60.37 o
   4  -7  13       50.57       42.79     16.44 o
  -3  -4  13       50.57       74.53     16.72 o
  -7   3  13       50.57       23.81      8.79 o
  -4   7  13       50.57       11.90     17.57 o
  -4   7 -13       49.16       49.88     16.44 o
  -7   3 -13       49.16       78.50     20.97 o
  -4   7 -13       49.16       35.99      9.92 o
  -3  -4  14     1859.45     2007.80     94.38 o
  -7   3  14     1859.45     1820.17    304.40 o
  -4   7  14     1859.44     1666.27    244.60 o
  -4   7 -14     1859.17     2045.78     77.94 o
  -7   3 -14     1859.16     2091.98    142.85 o
  -3  -4  15       19.37       10.20      8.22 o
  -7   3  15       19.37       20.97     12.75 o
  -4   7  15       19.37       19.84     12.47 o
  -7   3 -15       19.11       16.44      5.95 o
   5  -7   0     4295.41     4311.63    112.85 o
  -2  -5   0     4295.41     4319.28    125.04 o
  -7   2   0     4295.41     4397.83    107.18 o
  -5   7   0     4295.41     4276.75    111.43 o
   2   5   0     4295.41     4340.55    110.30 o
  -7   2   0     4295.41     4443.76    110.58 o
   5  -7  -1       99.94      139.43     18.42 o
   5  -7   1      100.10       88.99     17.29 o
  -2  -5  -1       99.94      123.84     17.29 o
  -2  -5   1      100.10       62.35     21.82 o
  -7   2  -1       99.94       94.09     13.32 o
  -7   2   1      100.10      117.04     16.44 o
  -5   7   1      100.10       72.55     18.14 o
  -5   7  -1       99.94      145.10     18.14 o
   2   5   1      100.10      102.59     15.30 o
  -7   2  -1       99.94      121.86     16.72 o
  -7   2   1      100.10      125.26     12.19 o
   5  -7  -2      857.36     1011.25    107.98 o
   5  -7   2      879.25      879.75     52.15 o
  -2  -5  -2      857.35      854.24     34.29 o
  -2  -5   2      879.25      859.63     68.02 o
  -7   2   2      879.25      853.67     75.11 o
  -7   2  -2      857.36      783.67     32.03 o
   7  -2   2      879.25      746.26     49.03 o
  -5   7   2      879.25      963.64     85.88 o
  -5   7  -2      857.36      751.64     34.86 o
   2   5   2      879.25      771.48     54.70 o
  -7   2  -2      857.36      787.35     42.51 o
  -7   2  -3     6309.31     6784.38    182.92 o
   5  -7   3     6296.12     6405.75    155.70 o
  -2  -5  -3     6309.30     6496.23    171.01 o
  -2  -5   3     6296.11     6459.07    163.36 o
  -7   2  -3     6309.31     6416.82    140.95 o
  -7   2   3     6296.11     6614.77    160.52 o
  -5   7   3     6296.12     6358.11    159.67 o
   7  -2   3     6296.11     6425.61    140.67 o
  -5   7  -3     6309.32     6253.19    153.15 o
   2   5   3     6296.10     6560.89    151.73 o
  -7   2  -3     6309.31     6379.96    155.98 o
  -2  -5  -4     4275.21     4155.12    144.32 o
   5  -7   4     4286.76     4393.01    114.26 o
  -7   2  -4     4275.21     4343.39     95.83 o
  -2  -5   4     4286.76     4378.55    133.83 o
  -7   2  -4     4275.21     4249.25     92.71 o
  -7   2   4     4286.76     4426.18    118.52 o
  -5   7   4     4286.76     4323.83    116.25 o
   2   5   4     4286.76     4295.47    109.16 o
  -5   7  -4     4275.21     4241.03    111.14 o
   7  -2   4     4286.76     4469.85     96.97 o
  -7   2  -4     4275.21     4406.04    149.14 o
  -2  -5  -5    18563.64    19165.20    403.78 o
   5  -7   5    18542.73    19561.26    420.81 o
  -2  -5   5    18542.73    19055.83    417.69 o
  -7   2   5    18542.74    19778.20    431.03 o
  -5   7   5    18542.72    19333.53    423.08 o
   2   5   5    18542.70    19494.53    411.73 o
  -5   7  -5    18563.68    19149.58    412.86 o
  -7   2  -5    18563.65    19396.33    442.96 o
   5  -7   6      420.48      482.64     47.90 o
  -2  -5   6      420.47      516.08     79.35 o
  -7   2   6      420.47      514.10     66.03 o
  -5   7   6      420.48      509.00     79.35 o
   2   5   6      420.47      475.84     26.64 o
  -5   7  -6      436.96      497.09     75.39 o
  -7   2  -6      436.96      486.04     72.84 o
   5  -7   7     2497.32     2419.61    142.01 o
  -2  -5   7     2497.32     2373.98     81.07 o
  -7   2   7     2497.33     2401.19     81.92 o
  -5   7   7     2497.32     2438.89     82.77 o
   2   5   7     2497.32     2560.78     69.45 o
  -5   7  -7     2502.85     2474.89     77.67 o
  -7   2  -7     2502.84     2471.77     96.66 o
   2   5  -7     2502.84     2561.63     59.81 o
   5  -7   8      766.85      760.68     82.19 o
  -2  -5   8      766.84      728.37     38.26 o
  -7   2   8      766.85      902.67    167.21 o
  -5   7   8      766.85      880.56     93.53 o
   2   5   8      766.85      787.89     39.11 o
  -5   7  -8      781.37      943.20    128.67 o
  -7   2  -8      781.37      788.74    119.03 o
   2   5  -8      781.37      671.69     27.49 o
   5  -7   9      289.34      268.38     35.99 o
  -2  -5   9      289.34      324.78     40.24 o
  -7   2   9      289.34      405.83     47.04 o
  -5   7   9      289.34      351.98     55.83 o
   2   5   9      289.34      196.40     40.53 o
  -5   7  -9      286.62      350.85     42.51 o
  -7   2  -9      286.62      308.91     85.87 o
  -5   7  -9      286.62      320.81     55.26 o
   5  -7  10     2478.75     2608.58     84.18 o
  -2  -5  10     2478.75     2579.67     95.52 o
  -7   2  10     2478.75     2705.52     95.52 o
  -5   7  10     2478.75     2762.78    201.25 o
  -5   7 -10     2487.46     2629.84     83.33 o
  -7   2 -10     2487.46     2510.51    210.32 o
  -5   7 -10     2487.46     2774.68     94.67 o
   5  -7  11      532.11      456.28     54.70 o
  -2  -5  11      532.11      472.15     56.96 o
  -7   2  11      532.11      572.76     77.09 o
  -5   7  11      532.11      543.29     64.05 o
  -5   7 -11      535.68      396.48     48.18 o
  -7   2 -11      535.68      528.83    111.09 o
  -5   7 -11      535.68      501.06     82.47 o
   5  -7  12       36.28       37.69      8.50 o
  -2  -5  12       36.28       35.99      7.65 o
  -7   2  12       36.28       36.27     12.75 o
  -5   7  12       36.28       23.81     10.49 o
  -5   7 -12       37.57       37.12      5.67 o
  -7   2 -12       37.57       55.55     16.15 o
  -5   7 -12       37.57       26.64     11.90 o
  -2  -5  13       30.85       21.25     13.04 o
  -7   2  13       30.85       27.49     11.90 o
  -5   7  13       30.85       31.46     10.77 o
  -5   7 -13       30.51       19.55      6.23 o
  -7   2 -13       30.51       13.89      9.07 o
  -5   7 -13       30.51        6.80     14.74 o
  -2  -5  14      230.89      179.39     26.92 o
  -7   2  14      230.89      193.56     47.61 o
  -5   7  14      230.89      150.77     26.92 o
  -7   2 -14      234.88      237.49     21.25 o
  -5   7 -14      234.89      180.52     52.71 o
  -2  -5  15     1222.90     1432.66     88.14 o
  -7   2  15     1222.90     1248.73    146.53 o
  -5   7  15     1222.90     1241.93    148.51 o
  -7   2 -15     1220.42     1384.48    246.00 o
   6  -7   0     4539.91     4479.23    120.51 o
  -1  -6   0     4539.91     4280.46    113.42 o
  -7   1   0     4539.92     4387.07    107.18 o
  -6   7   0     4539.91     4497.37    117.11 o
   1   6   0     4539.91     4265.71    117.11 o
  -7   1   0     4539.92     4402.95    115.12 o
   6  -7   1     1396.66     1577.63    101.47 o
  -1  -6  -1     1386.16     1525.19     63.49 o
  -1  -6   1     1396.66     1557.23     71.71 o
  -7   1  -1     1386.17     1490.33     71.43 o
  -7   1   1     1396.67     1531.72     56.12 o
  -6   7   1     1396.66     1471.34     74.83 o
  -6   7  -1     1386.16     1420.32     51.59 o
   1   6   1     1396.66     1479.85     51.02 o
   1   6  -1     1386.16     1428.54     51.87 o
  -7   1  -1     1386.17     1630.07     71.71 o
  -7   1   1     1396.67     1469.93     66.04 o
   6  -7   2     8454.64     8808.38    203.11 o
  -1  -6  -2     8459.20     8391.38    194.32 o
  -1  -6   2     8454.63     8558.46    211.62 o
  -7   1  -2     8459.19     8498.04    184.39 o
  -7   1   2     8454.63     8684.41    199.71 o
   7  -1   2     8454.61     8582.29    191.48 o
  -6   7   2     8454.64     8531.79    202.83 o
  -6   7  -2     8459.22     8649.24    199.99 o
   1   6   2     8454.63     8741.14    199.71 o
   1   6  -2     8459.20     8825.12    206.52 o
  -7   1  -2     8459.19     8813.48    216.73 o
  -7   1   2     8454.63     8671.08    190.63 o
   6  -7   3      792.08      804.06     46.48 o
  -1  -6  -3      800.85      830.42     55.83 o
  -1  -6   3      792.08      892.20     44.50 o
  -7   1  -3      800.86      789.61     45.06 o
  -7   1   3      792.09      802.08     58.67 o
  -6   7   3      792.08      856.49     58.10 o
   7  -1   3      792.09      785.64     39.40 o
  -6   7  -3      800.85      802.93     53.85 o
   1   6   3      792.08      868.11     36.56 o
  -7   1  -3      800.86      787.34     40.53 o
  -7   1   3      792.09      851.11     63.49 o
  -1  -6  -4     3898.45     4108.39    146.01 o
  -7   1  -4     3898.45     4178.13     89.87 o
   6  -7   4     3896.04     4063.59    106.88 o
  -1  -6   4     3896.04     4221.51    168.12 o
  -7   1  -4     3898.45     3960.96     85.05 o
  -7   1   4     3896.04     4150.35    113.41 o
  -6   7   4     3896.04     4053.38    113.12 o
   1   6   4     3896.04     3987.89    103.20 o
   7  -1   4     3896.04     4148.08     88.74 o
  -6   7  -4     3898.45     4099.60    113.41 o
  -7   1  -4     3898.45     3995.55    112.55 o
  -7   1   4     3896.04     4052.25     94.69 o
  -1  -6  -5     2670.60     2731.81     76.54 o
   6  -7   5     2684.23     2790.78     98.36 o
  -1  -6   5     2684.23     2870.72    115.37 o
  -7   1   5     2684.23     2686.18     84.76 o
  -6   7   5     2684.23     2693.55    104.88 o
   1   6   5     2684.23     2815.44     77.95 o
  -6   7  -5     2670.59     2674.83     96.66 o
  -7   1  -5     2670.59     2684.76    126.71 o
  -7   1   5     2684.23     2834.15     64.92 o
  -1  -6   6      102.88       58.10     12.47 o
  -7   1   6      102.88       84.17     15.87 o
  -6   7   6      102.88      107.12     17.00 o
   1   6   6      102.88       79.92     18.14 o
  -6   7  -6       95.63      112.22     14.74 o
  -7   1  -6       95.62       62.91     12.75 o
  -7   1   6      102.88       53.56      7.65 o
   6  -7   7      751.01      730.07     50.45 o
  -1  -6   7      751.02      797.52    107.41 o
  -7   1   7      751.01      760.68    122.43 o
  -6   7   7      751.01      796.11    121.02 o
   1   6   7      751.02      669.71     33.44 o
  -6   7  -7      743.85      775.70     72.55 o
  -7   1  -7      743.85      651.57    114.78 o
   6  -7   8      254.83      204.90     28.62 o
  -1  -6   8      254.83      261.58     37.69 o
  -7   1   8      254.83      228.70     35.14 o
  -6   7   8      254.83      272.63     39.96 o
   1   6   8      254.83      216.23     29.47 o
  -6   7  -8      251.75      258.18     41.94 o
  -7   1  -8      251.75      180.81     30.32 o
  -6   7  -8      251.75      186.19     33.44 o
   6  -7   9     2314.23     2384.92    142.86 o
  -1  -6   9     2314.24     2079.65     91.27 o
  -7   1   9     2314.23     2310.94    164.40 o
  -6   7   9     2314.23     2204.37     79.93 o
   1   6   9     2314.24     2257.09     88.15 o
  -6   7  -9     2303.22     2372.73    147.11 o
  -7   1  -9     2303.22     2207.48    154.76 o
   1   6  -9     2303.22     2191.61     57.26 o
  -6   7  -9     2303.22     2314.91     81.63 o
   6  -7  10      642.84      709.65     69.72 o
  -1  -6  10      642.84      747.63     88.71 o
  -7   1  10      642.84      768.60    135.19 o
  -6   7  10      642.84      805.73    136.60 o
   1   6  10      642.84      662.04     61.78 o
  -6   7 -10      639.54      819.61     70.00 o
  -7   1 -10      639.54      653.82    124.42 o
  -6   7 -10      639.54      760.10    122.43 o
   6  -7  11      213.25      192.14     25.22 o
  -1  -6  11      213.25      176.56     29.76 o
  -7   1  11      213.25      181.09     26.92 o
  -6   7  11      213.25      159.55     51.01 o
  -6   7 -11      216.37      168.91     18.70 o
  -7   1 -11      216.37      170.61     26.92 o
  -6   7 -11      216.37      192.43     41.66 o
  -1  -6  12      216.58      169.76     24.09 o
  -7   1  12      216.58      221.90     30.89 o
  -6   7  12      216.58      233.52     34.86 o
  -7   1 -12      217.71      307.49     39.96 o
  -6   7 -12      217.71      175.99     35.71 o
  -1  -6  13       99.83       98.05     40.53 o
  -7   1  13       99.83       64.61     28.06 o
  -6   7  13       99.83      121.58     19.55 o
  -7   1 -13      101.77      105.42     34.01 o
  -6   7 -13      101.77       61.50     15.02 o
  -1  -6  14      101.70       72.83     22.10 o
  -7   1  14      101.70       58.10     21.82 o
  -6   7  14      101.70       45.91     35.99 o
  -7   1 -14      104.62      121.01     12.47 o
  -6   7 -14      104.62       97.77     23.81 o
  -1  -6  15      708.30      531.67    121.30 o
  -7   1  15      708.30      423.41    100.89 o
  -6   7  15      708.29      418.31    156.16 o
  -7   1 -15      713.15      536.77    108.54 o
  -6   7 -15      713.15      565.40    104.86 o
   0  -7   0     2198.07     2364.66    128.98 o
  -7   0   0     2198.07     2270.55     81.35 o
  -7   7   0     2198.07     2268.00     75.69 o
   0   7   0     2198.07     2162.83     69.45 o
  -7   0   0     2198.07     2160.57    150.52 o
   7  -7   1      498.20      471.88     57.53 o
   0  -7  -1      494.25      444.67     28.06 o
   0  -7   1      498.20      534.23     74.82 o
  -7   0  -1      494.25      455.16     51.58 o
  -7   0   1      498.20      451.19     75.95 o
  -7   7   1      498.20      435.88     67.73 o
  -7   7  -1      494.25      499.93     39.96 o
   0   7   1      498.20      509.57     76.52 o
   0   7  -1      494.25      529.13     76.52 o
  -7   0  -1      494.25      449.49     62.07 o
  -7   0   1      498.20      415.76     26.92 o
   7  -7   2     3526.87     3628.00    107.45 o
   0  -7  -2     3533.42     3500.71    109.15 o
   0  -7   2     3526.87     3394.68     98.09 o
  -7   0  -2     3533.42     3500.71     92.99 o
  -7   0   2     3526.87     3520.56     99.51 o
   7   0   2     3526.87     3494.47     89.30 o
  -7   7   2     3526.87     3448.55    103.20 o
  -7   7  -2     3533.42     3348.75    104.90 o
   0   7   2     3526.87     3510.07    118.79 o
   0   7  -2     3533.42     3493.63    103.20 o
  -7   0   2     3526.87     3555.71    103.76 o
  -7   0  -2     3533.42     3553.73    102.63 o
   7  -7   3     2510.46     2467.32     91.28 o
   0  -7  -3     2500.80     2466.75     75.97 o
   0  -7   3     2510.46     2524.87    103.75 o
  -7   0  -3     2500.80     2463.07     64.06 o
  -7   0   3     2510.46     2435.57     96.95 o
   7   0   3     2510.46     2398.16     82.21 o
  -7   7   3     2510.46     2501.91     85.04 o
  -7   7  -3     2500.80     2428.48     88.16 o
   0   7   3     2510.46     2421.68     72.85 o
   0   7  -3     2500.80     2533.65     80.79 o
  -7   0   3     2510.46     2483.20     82.49 o
  -7   0  -3     2500.80     2384.26    122.18 o
   7  -7   4      253.26      283.12     32.87 o
   0  -7  -4      257.24      232.39     67.73 o
   0  -7   4      253.26      296.44     40.53 o
  -7   0  -4      257.24      244.58     23.81 o
  -7   0   4      253.26      247.98     35.99 o
  -7   7   4      253.26      276.03     40.24 o
   7   0   4      253.26      253.93     24.09 o
  -7   7  -4      257.24      264.13     35.99 o
   0   7   4      253.26      345.75     62.06 o
   0   7  -4      257.24      315.99     43.64 o
  -7   0   4      253.26      236.07     27.21 o
  -7   0  -4      257.24      218.79     32.02 o
   0  -7  -5     4645.68     4684.08    126.17 o
   7  -7   5     4659.91     4937.56    124.47 o
   0  -7   5     4659.90     4805.15    142.90 o
  -7   0   5     4659.91     4812.81    170.96 o
  -7   7   5     4659.90     4629.65    127.87 o
   0   7   5     4659.90     4887.66    126.17 o
  -7   7  -5     4645.69     4926.21    123.90 o
  -7   0  -5     4645.68     4773.96    162.18 o
   7  -7   6     2993.96     3138.04     97.23 o
   0  -7   6     2993.96     3086.17    136.07 o
  -7   0   6     2993.96     3119.90    106.59 o
  -7   7   6     2993.96     3184.25     99.50 o
   0   7   6     2993.95     3195.87     91.28 o
  -7   7  -6     2983.61     3114.80     98.36 o
  -7   0  -6     2983.60     3165.54     99.50 o
   7  -7   7     4221.43     4380.07    114.25 o
   0  -7   7     4221.43     4282.83    133.24 o
  -7   0   7     4221.43     4170.28    158.19 o
  -7   7   7     4221.43     4162.34    121.34 o
   0   7   7     4221.43     4204.87    111.70 o
  -7   7  -7     4207.71     4370.14    113.68 o
  -7   0  -7     4207.70     4449.24    129.28 o
   7  -7   8      370.28      347.73     40.81 o
   0  -7   8      370.28      372.39     64.90 o
  -7   0   8      370.28      411.78     58.38 o
  -7   7   8      370.28      394.78     98.62 o
   0   7   8      370.28      385.43     62.63 o
  -7   7  -8      372.61      437.29     64.33 o
  -7   0  -8      372.61      332.71     62.35 o
  -7   7  -8      372.61      398.75     85.30 o
   7  -7   9     1507.62     1520.31     98.63 o
   0  -7   9     1507.62     1440.66     66.04 o
  -7   0   9     1507.62     1840.58    214.84 o
  -7   7   9     1507.62     1485.16     96.65 o
   0   7   9     1507.62     1663.72    139.16 o
  -7   7  -9     1502.81     1469.29     59.80 o
  -7   0  -9     1502.81     1455.68     93.53 o
  -7   7  -9     1502.81     1511.52     83.04 o
   0   7  -9     1502.81     1569.34     49.03 o
   7  -7  10       75.51       89.27     14.74 o
   0  -7  10       75.51       84.17     12.75 o
  -7   0  10       75.51       97.20     18.99 o
  -7   7  10       75.51      103.16     26.64 o
   0   7  10       75.51       66.03     16.15 o
  -7   7 -10       74.53       81.62     15.30 o
  -7   0 -10       74.53      137.73     24.09 o
  -7   7 -10       74.53       62.06     21.25 o
   0  -7  11      195.72      185.06     36.56 o
  -7   0  11      195.72      216.80     32.59 o
  -7   7  11      195.72      182.51     32.31 o
   0   7  11      195.72      158.99     42.23 o
  -7   7 -11      193.32      146.23     18.70 o
  -7   0 -11      193.33       93.80     14.17 o
  -7   7 -11      193.32      185.63     34.57 o
   0  -7  12      378.63      400.45     62.63 o
  -7   0  12      378.64      344.62     96.07 o
  -7   7  12      378.63      388.83     79.07 o
  -7   0 -12      384.60      421.98    109.96 o
  -7   7 -12      384.60      409.51     70.00 o
   0  -7  13        5.64        7.65     13.32 o
  -7   0  13        5.64       14.17      6.80 o
  -7   7  13        5.64       14.45     12.75 o
  -7   0 -13        5.28       23.81     15.02 o
  -7   7 -13        5.28        3.12      5.10 o
   0  -7  14       88.13       63.76     34.86 o
  -7   0  14       88.13       50.73     20.12 o
  -7   7  14       88.13       87.29     14.45 o
  -7   0 -14       89.10      108.82     20.12 o
  -7   7 -14       89.10      107.12     16.44 o
   1  -8   0     2045.56     1875.34     79.65 o
  -7  -1   0     2045.56     2012.81     66.61 o
  -8   7   0     2045.56     1997.79     68.03 o
  -1   8   0     2045.56     1942.80     67.18 o
  -7  -1   0     2045.56     2051.36     64.91 o
   1  -8  -1       35.07       62.63     13.32 o
   1  -8   1       33.98       43.93     17.00 o
  -7  -1  -1       35.07       43.93      4.82 o
  -7  -1   1       33.98       30.32      7.37 o
  -8   7   1       33.98       13.60     13.04 o
  -8   7  -1       35.07       29.76      8.79 o
  -1   8   1       33.98       18.70     16.44 o
  -1   8  -1       35.07       34.29      8.22 o
  -7  -1   1       33.98       52.71      8.22 o
  -7  -1  -1       35.07       39.96     13.04 o
   1  -8  -2      381.74      363.89     71.13 o
   1  -8   2      392.03      414.91     64.90 o
  -7  -1  -2      381.74      320.53     41.09 o
  -7  -1   2      392.03      388.27     63.20 o
  -8   7   2      392.03      395.63     54.70 o
  -8   7  -2      381.74      359.36     55.55 o
  -1   8   2      392.03      332.15     52.15 o
  -1   8  -2      381.74      398.18     48.46 o
  -7  -1   2      392.03      371.26     47.90 o
  -7  -1  -2      381.74      349.72     51.01 o
   8  -7   3     1095.82     1126.05     66.32 o
   1  -8  -3     1104.49     1093.45     46.77 o
   1  -8   3     1095.82     1001.34     50.17 o
  -7  -1  -3     1104.49     1117.26     45.35 o
  -7  -1   3     1095.82     1073.05     48.75 o
   7   1   3     1095.82      899.31     82.48 o
  -8   7   3     1095.82      980.08     68.02 o
  -8   7  -3     1104.49     1144.47     89.85 o
  -1   8   3     1095.82     1111.59     46.77 o
  -1   8  -3     1104.49      993.69     89.85 o
  -7  -1   3     1095.82     1012.39     55.83 o
  -7  -1  -3     1104.49      968.75    120.17 o
   8  -7   4      245.34      214.25     27.21 o
   1  -8  -4      237.19      234.37     46.76 o
  -7  -1  -4      237.19      167.49     16.44 o
   1  -8   4      245.34      267.81     57.25 o
  -7  -1   4      245.34      241.17     39.11 o
  -8   7   4      245.34      231.82     38.26 o
   7   1   4      245.34      154.45     17.29 o
  -8   7  -4      237.19      226.15     29.19 o
  -1   8   4      245.34      232.96     48.74 o
   7   1   4      245.34      228.42     16.72 o
  -1   8  -4      237.19      241.46     46.19 o
  -7  -1  -4      237.19      215.38     27.49 o
   8  -7   5       76.58      102.87     20.97 o
   1  -8  -5       74.10      105.42     16.44 o
   1  -8   5       76.58       88.99     11.90 o
  -7  -1   5       76.58       83.60     21.25 o
  -8   7   5       76.58      102.02     20.69 o
  -8   7  -5       74.10       97.49     17.29 o
  -1   8   5       76.58       86.72     10.49 o
  -1   8  -5       74.10      118.74     20.97 o
  -7  -1  -5       74.10       93.80     32.31 o
   8  -7   6     6077.55     6397.68    153.40 o
   1  -8   6     6077.56     6453.25    266.53 o
  -8   7   6     6077.56     6580.00    172.40 o
  -1   8   6     6077.54     6302.69    158.50 o
  -8   7  -6     6081.80     6493.80    157.37 o
  -1   8  -6     6081.81     6324.24    167.29 o
  -7  -1  -6     6081.79     6139.65    235.63 o
   8  -7   7     1349.91     1379.15     48.47 o
   1  -8   7     1349.91     1549.77     87.86 o
  -7  -1   7     1349.91     1401.26    105.43 o
  -8   7   7     1349.92     1468.43    206.90 o
  -1   8   7     1349.91     1308.58     67.74 o
  -8   7  -7     1360.14     1455.96    106.28 o
  -1   8  -7     1360.14     1428.75     61.22 o
  -7  -1  -7     1360.14     1390.49     70.01 o
  -8   7  -7     1360.14     1404.38     60.94 o
   8  -7   8     1465.19     1529.37     54.98 o
   1  -8   8     1465.19     1401.26     71.14 o
  -7  -1   8     1465.19     1470.14    103.73 o
  -8   7   8     1465.19     1477.79    119.61 o
  -1   8   8     1465.19     1499.05     58.10 o
  -8   7  -8     1467.39     1535.04     93.81 o
  -1   8  -8     1467.40     1504.72    155.60 o
  -7  -1  -8     1467.39     1464.75    106.29 o
  -8   7  -8     1467.39     1538.73    121.59 o
   8  -7   9      121.29      121.86     17.00 o
   1  -8   9      121.29      110.52     17.29 o
  -7  -1   9      121.29      157.57     21.82 o
  -8   7   9      121.29      102.59     19.55 o
  -1   8   9      121.29      116.48     23.81 o
  -8   7  -9      122.65      124.98     22.96 o
  -7  -1  -9      122.65      165.50     26.92 o
  -8   7  -9      122.65      141.70     21.25 o
   1  -8  10      450.82      379.48     61.78 o
  -7  -1  10      450.82      395.91     67.73 o
  -8   7  10      450.82      389.68     70.57 o
  -1   8  10      450.82      361.62     51.30 o
  -7  -1 -10      449.00      424.54     70.57 o
  -8   7 -10      449.00      340.65     50.16 o
   1  -8  11       89.35      123.56     17.57 o
  -7  -1  11       89.35       35.42     19.55 o
  -8   7  11       89.35      138.86     19.55 o
  -1   8  11       89.35       75.10     13.32 o
  -7  -1 -11       87.49       94.09     14.17 o
  -8   7 -11       87.49       73.68     24.09 o
   1  -8  12      249.59      198.38     57.53 o
  -7  -1  12      249.59      322.51     32.02 o
  -8   7  12      249.59      274.90     70.57 o
  -7  -1 -12      244.30      320.24     59.80 o
  -8   7 -12      244.30      240.61     67.17 o
   1  -8  13       21.62        7.94     10.49 o
  -7  -1  13       21.62       35.14     13.89 o
  -8   7  13       21.62       26.92     13.89 o
  -7  -1 -13       21.24       25.51     17.29 o
  -8   7 -13       21.24       13.04      9.92 o
   1  -8  14     1230.75     1221.52    149.08 o
  -7  -1  14     1230.76     1208.48    232.97 o
  -8   7  14     1230.75     1288.12    121.59 o
  -8   7 -14     1226.94     1282.17    216.25 o
   2  -8   0    11317.98    11336.59    261.05 o
  -6  -2   0    11317.98    11321.55    275.80 o
  -8   6   0    11317.99    11248.91    255.94 o
  -2   8   0    11317.98    11357.87    260.76 o
  -6  -2   0    11317.98    11658.64    255.66 o
   2  -8  -1     1855.03     1840.73     76.25 o
   2  -8   1     1855.12     2014.77    107.99 o
  -6  -2  -1     1855.03     2043.68     98.64 o
  -6  -2   1     1855.12     1911.88     62.64 o
  -8   6   1     1855.12     1875.31     62.64 o
  -8   6  -1     1855.03     1820.04     63.21 o
  -2   8   1     1855.12     1996.91     67.74 o
  -2   8  -1     1855.03     1913.58     66.04 o
  -6  -2   1     1855.12     1887.22     60.38 o
  -6  -2  -1     1855.03     1914.43     88.15 o
   2  -8  -2     6761.29     6456.73    171.29 o
   2  -8   2     6790.98     6603.37    210.43 o
  -6  -2  -2     6761.28     6688.99    154.85 o
  -6  -2   2     6790.98     6552.60    191.43 o
  -8   6   2     6790.98     6584.37    170.73 o
  -8   6  -2     6761.29     6482.82    158.53 o
  -2   8   2     6790.98     6364.86    167.04 o
  -2   8  -2     6761.29     6377.32    162.50 o
  -6  -2  -2     6761.28     6629.72    169.03 o
   2  -8  -3       38.10       27.49     11.62 o
   2  -8   3       37.70       25.51     10.49 o
  -6  -2  -3       38.10       19.84      6.52 o
  -6  -2   3       37.70       26.64     13.32 o
   6   2   3       37.70       17.85      5.67 o
  -8   6   3       37.70       47.33     11.05 o
  -8   6  -3       38.10       18.70      5.95 o
  -2   8   3       37.70       47.33     10.77 o
  -2   8  -3       38.10       35.42      8.50 o
   6   2   3       37.70        9.64      6.80 o
  -6  -2  -3       38.10       31.46      7.65 o
   2  -8  -4     4385.79     4275.75    140.63 o
  -6  -2  -4     4385.79     4221.31     96.11 o
   2  -8   4     4402.96     4152.14    166.43 o
  -6  -2   4     4402.97     4054.89    114.26 o
   6   2   4     4402.96     4212.53     95.26 o
  -8   6   4     4402.97     4010.95    113.41 o
  -8   6  -4     4385.80     4208.55    108.30 o
  -2   8   4     4402.97     4121.80    113.41 o
   6   2   4     4402.96     4265.83    103.77 o
  -2   8  -4     4385.79     4086.64    116.53 o
  -6  -2  -4     4385.79     4288.51    126.45 o
   2  -8  -5     3142.90     3332.02    220.83 o
   8  -6   5     3142.27     3205.02     85.33 o
  -6  -2  -5     3142.90     3246.41     70.87 o
   2  -8   5     3142.26     3462.42    207.51 o
  -6  -2   5     3142.26     3309.06    109.71 o
   6   2   5     3142.26     3144.92     68.89 o
  -8   6   5     3142.27     3153.42     99.78 o
  -8   6  -5     3142.91     3169.87     84.48 o
  -2   8   5     3142.26     3165.61     92.70 o
   6   2   5     3142.26     3271.92     71.44 o
  -2   8  -5     3142.91     3110.90     96.38 o
  -6  -2  -5     3142.90     3160.51    150.53 o
   8  -6   6     5613.04     5626.56    133.26 o
   2  -8   6     5613.04     5597.92    161.62 o
  -6  -2   6     5613.04     5452.18    147.72 o
  -8   6   6     5613.04     5367.12    145.46 o
  -2   8   6     5613.03     5398.03    177.21 o
  -8   6  -6     5613.43     5654.06    137.80 o
  -2   8  -6     5613.43     5524.48    170.41 o
  -6  -2  -6     5613.42     5618.62    151.13 o
  -8   6  -6     5613.43     5263.63    142.34 o
   8  -6   7      172.53      147.08     20.12 o
   2  -8   7      172.53      154.45     13.89 o
  -6  -2   7      172.53       96.36     21.25 o
  -8   6   7      172.53      165.79     25.22 o
  -2   8   7      172.53      166.07     22.39 o
  -8   6  -7      172.31      162.10     25.79 o
  -2   8  -7      172.31      179.39     31.74 o
  -6  -2  -7      172.31      107.12     17.00 o
  -8   6  -7      172.31      175.14     34.01 o
   8  -6   8     3886.72     3912.66     98.09 o
   2  -8   8     3886.72     4111.95    170.37 o
  -6  -2   8     3886.72     3980.98    137.21 o
  -8   6   8     3886.72     3639.10    168.67 o
  -2   8   8     3886.71     3709.97    124.17 o
  -8   6  -8     3894.78     3933.92     98.65 o
  -2   8  -8     3894.77     3836.12    117.08 o
  -6  -2  -8     3894.76     3776.59    120.48 o
  -8   6  -8     3894.78     3764.97    114.81 o
   2  -8   9      466.24      532.52     65.75 o
  -6  -2   9      466.24      556.04     58.10 o
  -8   6   9      466.24      489.16     58.66 o
  -2   8   9      466.24      547.25     79.35 o
  -8   6  -9      466.16      387.41     58.10 o
  -2   8  -9      466.16      468.47     91.54 o
  -6  -2  -9      466.16      501.06     75.10 o
  -8   6  -9      466.16      434.46     72.27 o
   2  -8  10      587.66      582.12     85.31 o
  -6  -2  10      587.66      639.93     97.21 o
  -8   6  10      587.66      583.53    114.21 o
  -2   8  10      587.66      587.22     78.22 o
  -2   8 -10      601.07      594.59    104.58 o
  -6  -2 -10      601.07      702.28    131.22 o
  -8   6 -10      601.07      620.38     97.21 o
   2  -8  11       30.05       14.45      9.07 o
  -6  -2  11       30.05       37.41     19.27 o
  -8   6  11       30.05       31.74     14.74 o
  -2   8  11       30.05        4.82      7.65 o
  -2   8 -11       30.05       22.10     17.57 o
  -6  -2 -11       30.05       22.67     10.77 o
  -8   6 -11       30.05        8.79      7.37 o
  -2   8 -11       30.05       17.57      8.50 o
   2  -8  12      412.12      332.43     70.57 o
  -6  -2  12      412.12      335.26    112.51 o
  -8   6  12      412.12      444.66     71.70 o
  -2   8  12      412.12      303.52     73.12 o
  -2   8 -12      417.34      391.38     79.92 o
  -8   6 -12      417.34      348.30     68.58 o
   2  -8  13      384.77      370.12     96.92 o
  -6  -2  13      384.77      476.11     73.12 o
  -8   6  13      384.77      384.86     60.93 o
  -2   8 -13      384.78      314.29     70.00 o
  -8   6 -13      384.78      336.40     86.72 o
   2  -8  14      958.04      589.21    171.18 o
  -6  -2  14      958.04      932.99    145.39 o
  -8   6  14      958.04      830.96    224.74 o
  -2   8 -14      951.84      760.96    198.39 o
  -8   6 -14      951.84      847.11    168.06 o
   3  -8   0      130.85       72.55     13.32 o
  -5  -3   0      130.85       95.22     13.60 o
  -8   5   0      130.85       88.14     12.47 o
  -3   8   0      130.85      145.10     23.81 o
   3  -8  -1      267.07      323.36     51.58 o
   3  -8   1      265.29      374.66     41.66 o
  -5  -3  -1      267.07      321.94     27.49 o
  -5  -3   1      265.29      353.97     50.73 o
  -8   5   1      265.29      321.66     48.46 o
  -8   5  -1      267.07      329.03     41.94 o
  -3   8   1      265.29      328.46     59.51 o
  -3   8  -1      267.07      328.18     48.18 o
   3  -8  -2      685.88      609.91     44.78 o
   3  -8   2      679.35      784.78    100.33 o
  -5  -3  -2      685.88      682.75     37.13 o
  -5  -3   2      679.35      590.92     34.86 o
  -8   5   2      679.35      648.17     72.84 o
  -8   5  -2      685.88      756.72     64.90 o
  -3   8   2      679.35      700.03    112.23 o
  -3   8  -2      685.88      736.03    126.69 o
  -5  -3  -2      685.88      736.88     85.59 o
   3  -8  -3      189.03      214.25     30.61 o
   3  -8   3      187.35      308.62     34.01 o
  -5  -3  -3      189.03      237.49     34.57 o
  -5  -3   3      187.35      214.25     42.23 o
  -8   5   3      187.35      216.52     28.34 o
  -8   5  -3      189.03      199.23     26.07 o
  -3   8   3      187.35      237.49     46.76 o
  -3   8  -3      189.03      243.16     36.56 o
   5   3   3      187.35      218.78     32.59 o
  -5  -3  -3      189.03      231.25     24.94 o
   5   3  -3      189.03      179.68     18.42 o
   3  -8  -4       88.38      126.96     24.66 o
  -5  -3  -4       88.38       98.62     13.89 o
   3  -8   4       83.54       95.50     18.70 o
  -5  -3   4       83.54      132.63     17.85 o
  -8   5   4       83.54      118.46     20.40 o
  -8   5  -4       88.38       94.09     18.42 o
  -3   8   4       83.54      118.46     20.69 o
   5   3   4       83.54       78.50     16.72 o
  -3   8  -4       88.38      107.97     19.84 o
  -5  -3  -4       88.38       79.35     19.55 o
  -8   5  -4       88.38      120.73     12.47 o
  -5  -3  -5      385.35      420.86     35.99 o
   3  -8   5      390.98      505.31     71.42 o
  -5  -3   5      390.98      376.08     63.48 o
   5   3   5      390.98      330.17     32.02 o
  -8   5   5      390.98      442.11     73.12 o
  -8   5  -5      385.35      410.09     47.61 o
  -3   8   5      390.98      508.71     63.77 o
   5   3   5      390.98      374.38     34.58 o
  -3   8  -5      385.35      514.38     70.00 o
  -5  -3  -5      385.35      387.41     55.26 o
  -8   5  -5      385.35      561.71     72.55 o
   3  -8   6       50.95       30.32      9.64 o
  -5  -3   6       50.95       52.99     15.87 o
  -8   5   6       50.95       41.66     14.45 o
  -3   8   6       50.95       20.40      7.08 o
  -8   5  -6       51.66       26.64      6.23 o
  -3   8  -6       51.66       49.03     16.72 o
  -5  -3  -6       51.66       43.08     11.34 o
  -8   5  -6       51.66       34.57      9.92 o
   3  -8   7     1004.58     1033.63     73.12 o
  -5  -3   7     1004.58     1029.09     54.13 o
  -8   5   7     1004.58     1166.27    157.30 o
  -3   8   7     1004.57     1030.23    124.99 o
  -8   5  -7     1010.49      945.20     31.46 o
  -3   8  -7     1010.50     1030.23    158.71 o
  -5  -3  -7     1010.50     1103.07    129.52 o
  -8   5  -7     1010.49     1063.39     48.75 o
   3  -8   8     1175.60     1356.46    159.28 o
  -5  -3   8     1175.60     1146.16     71.14 o
  -8   5   8     1175.60     1255.27    170.62 o
  -3   8   8     1175.60     1152.68    155.88 o
  -8   5  -8     1182.07     1125.18     69.15 o
  -3   8  -8     1182.07     1166.85     86.16 o
  -5  -3  -8     1182.07     1154.38    170.62 o
  -8   5  -8     1182.07     1103.36     57.53 o
   3  -8   9      710.06      771.44     83.61 o
  -5  -3   9      710.06      843.99    141.99 o
  -8   5   9      710.06      791.56    121.02 o
  -3   8   9      710.06      748.48     46.20 o
  -3   8  -9      715.42      761.24    130.65 o
  -8   5  -9      715.42      805.73    135.47 o
   3  -8  10      217.23      132.35     33.16 o
  -5  -3  10      217.23      193.28     27.77 o
  -8   5  10      217.23      177.97     30.32 o
  -3   8  10      217.23      192.99     22.11 o
  -3   8 -10      221.23      225.30     30.04 o
  -8   5 -10      221.23      157.85     67.17 o
  -3   8 -10      221.23      167.49     26.36 o
   3  -8  11       49.98       59.80     24.66 o
  -5  -3  11       49.98       29.47      6.52 o
  -8   5  11       49.98       32.87     17.00 o
  -3   8  11       49.98       29.19     11.90 o
  -3   8 -11       50.39       23.52     16.15 o
  -8   5 -11       50.39       68.58     20.12 o
  -3   8 -11       50.39       23.52     11.90 o
   3  -8  12      297.61      295.87     55.83 o
  -5  -3  12      297.61      339.80     77.93 o
  -8   5  12      297.61      308.34     63.48 o
  -3   8  12      297.61      294.45     58.95 o
  -3   8 -12      304.81      326.76     44.78 o
  -8   5 -12      304.81      420.00     77.93 o
  -3   8 -12      304.81      241.74     45.91 o
   3  -8  13        3.72       10.77      8.22 o
  -5  -3  13        3.72       22.39     13.89 o
  -8   5  13        3.72       11.05     15.87 o
  -3   8  13        3.72        7.08     12.47 o
  -3   8 -13        4.01        9.92     10.20 o
  -8   5 -13        4.01       10.77      7.65 o
   3  -8  14      250.44      177.41     32.31 o
  -5  -3  14      250.44      217.08     32.02 o
  -8   5  14      250.44      221.33     43.64 o
  -3   8 -14      256.33      141.70     56.68 o
  -8   5 -14      256.33      255.34     55.83 o
   4  -8   0    24984.27    25747.58    547.66 o
  -4  -4   0    24984.22    25108.97    529.47 o
  -8   4   0    24984.28    25326.39    532.60 o
  -4   8   0    24984.27    25200.21    536.58 o
   4  -8  -1      612.90      662.90     38.26 o
   4  -8   1      612.49      630.88     94.38 o
  -4  -4  -1      612.90      656.10     77.37 o
  -4  -4   1      612.49      653.55     34.58 o
  -8   4   1      612.49      562.86     92.96 o
  -8   4  -1      612.90      680.76     78.79 o
  -4   8   1      612.49      671.12     82.47 o
  -4   8  -1      612.90      572.50     42.51 o
   4  -8  -2     9365.21     9593.54    225.25 o
   4  -8   2     9325.35     9799.46    228.65 o
  -4  -4  -2     9365.21     9484.89    225.82 o
  -4  -4   2     9325.34     9232.65    226.38 o
  -8   4   2     9325.35     9451.66    220.99 o
  -8   4  -2     9365.20     9796.38    215.60 o
  -4   8   2     9325.34     9484.00    221.84 o
  -4   8  -2     9365.22     9864.18    229.51 o
   4   4   2     9325.34     9613.36    216.74 o
   4  -8  -3      312.35      350.00     50.45 o
   4  -8   3      312.47      404.98     54.70 o
  -4  -4  -3      312.35      382.59     54.13 o
  -4  -4   3      312.47      366.72     49.60 o
  -8   4   3      312.47      414.90     55.55 o
  -8   4  -3      312.35      369.84     48.75 o
  -4   8   3      312.47      388.55     54.41 o
  -4   8  -3      312.35      366.16     56.68 o
   4   4   3      312.47      382.03     47.04 o
   4   4  -3      312.35      276.88     32.31 o
  -8   4  -3      312.35      343.20     42.23 o
  -4  -4  -4     1751.42     1682.81     52.15 o
   4  -8   4     1715.39     1728.44    123.87 o
  -8   4  -4     1751.42     1636.33     61.51 o
  -4  -4   4     1715.39     1586.15     62.64 o
  -8   4   4     1715.39     1687.06     62.07 o
  -8   4  -4     1751.42     1625.56     62.07 o
  -4   8   4     1715.39     1632.92     76.81 o
   4   4   4     1715.39     1698.11     51.02 o
  -4   8  -4     1751.42     1612.52     60.09 o
   8  -4   4     1715.39     1544.77     47.62 o
   4   4  -4     1751.42     1583.89     57.54 o
  -8   4  -4     1751.42     1732.70     74.83 o
  -4  -4  -5     1197.84     1243.40     39.11 o
   4  -8   5     1197.73     1175.66     66.32 o
  -8   4  -5     1197.83     1137.96     34.01 o
  -4  -4   5     1197.73     1271.17     79.36 o
   4   4   5     1197.73     1048.11     62.07 o
  -8   4   5     1197.73     1140.51     50.17 o
  -8   4  -5     1197.83     1294.41     75.39 o
  -4   8   5     1197.73     1178.77     62.64 o
   4   4   5     1197.73     1268.05     60.37 o
  -4   8  -5     1197.84     1210.80     51.58 o
   8  -4   5     1197.73     1077.02     80.21 o
   4   4  -5     1197.83     1199.75     39.68 o
  -8   4  -5     1197.83     1271.74     52.43 o
   4  -8   6     1100.95     1150.41    127.26 o
  -8   4  -6     1111.58     1083.24     34.86 o
  -4  -4   6     1100.95     1212.20    112.80 o
  -8   4   6     1100.95     1235.16    150.21 o
  -8   4  -6     1111.58     1137.66     32.31 o
  -4   8   6     1100.95     1072.19     56.97 o
   4   4   6     1100.95     1110.73     34.01 o
  -4   8  -6     1111.58      990.00     57.82 o
  -8   4  -6     1111.58     1213.05    106.57 o
   4  -8   7      301.23      315.43     50.45 o
  -4  -4   7      301.23      339.80     44.78 o
  -8   4   7      301.23      346.88     43.93 o
  -8   4  -7      301.35      237.77     27.21 o
   4   4   7      301.23      245.71     36.28 o
  -4   8   7      301.23      348.87     48.18 o
  -4   8  -7      301.35      331.01     51.86 o
  -8   4  -7      301.35      336.68     63.77 o
   4  -8   8     1310.30     1208.52     73.97 o
  -4  -4   8     1310.30     1181.03     57.25 o
  -8   4   8     1310.30     1204.27    142.28 o
  -4   8   8     1310.29     1487.98    175.44 o
  -4   8  -8     1295.43     1445.75    129.81 o
  -8   4  -8     1295.43     1383.68    106.85 o
   4  -8   9       83.64       80.20     14.45 o
  -4  -4   9       83.64       68.30      8.50 o
  -4   8   9       83.64      123.28     24.37 o
  -4   8  -9       83.45      103.16     21.54 o
  -8   4  -9       83.45       73.97     20.40 o
  -4   8  -9       83.45      111.09     11.34 o
   4  -8  10     1884.35     2244.80    122.73 o
  -4  -4  10     1884.36     1976.95     81.35 o
  -8   4  10     1884.35     2183.58    267.56 o
  -4   8  10     1884.36     2141.35    214.84 o
  -4   8 -10     1889.41     2094.58    123.58 o
  -8   4 -10     1889.41     2194.35     89.28 o
  -4   8 -10     1889.41     1931.60     78.79 o
   4  -8  11      200.08      160.40     28.34 o
  -4  -4  11      200.08      225.30     32.87 o
  -8   4  11      200.08      186.48     32.87 o
  -4   8  11      200.08      179.67     31.46 o
  -4   8 -11      200.36      190.73     24.37 o
  -8   4 -11      200.36      256.76     42.79 o
  -4   8 -11      200.36      195.54     37.41 o
   4  -8  12     2387.54     2497.68    172.62 o
  -4  -4  12     2387.54     2490.31    128.97 o
  -8   4  12     2387.54     2487.76     96.37 o
  -4   8  12     2387.53     2266.39    271.82 o
  -4   8 -12     2398.63     2604.82     91.83 o
  -8   4 -12     2398.62     2567.41     97.79 o
  -4   8 -12     2398.63     2408.39     82.76 o
   4  -8  13       47.73       51.58     15.02 o
  -4  -4  13       47.73       43.93     17.85 o
  -8   4  13       47.73       49.59     16.44 o
  -4   8  13       47.73       71.70     16.72 o
  -4   8 -13       47.64       63.76     13.60 o
  -8   4 -13       47.64       64.61     20.40 o
  -4   8 -13       47.64       27.49     10.20 o
   4  -8  14      832.93      669.69    129.23 o
  -4  -4  14      832.92      844.27    194.99 o
  -8   4  14      832.93      636.25    164.09 o
  -4   8  14      832.92      928.16     95.79 o
  -4   8 -14      849.75      890.47    145.96 o
  -8   4 -14      849.75      978.61    188.47 o
  -4  -4  15      235.56      187.89     45.06 o
  -8   4  15      235.56      308.34     70.57 o
  -8   4 -15      235.82      196.96     42.23 o
   5  -8   0     8515.38     8693.85    205.38 o
  -3  -5   0     8515.36     8441.39    216.72 o
  -8   3   0     8515.37     8773.28    198.57 o
  -5   8   0     8515.38     8766.47    206.79 o
   3   5   0     8515.36     8486.78    196.30 o
  -8   3   0     8515.37     8862.35    226.65 o
   5  -8  -1      815.17      921.96     44.50 o
   5  -8   1      809.38      851.11     42.23 o
  -3  -5  -1      815.17      951.16     72.27 o
  -3  -5   1      809.37      860.18     42.80 o
  -8   3   1      809.38      882.28     65.47 o
  -8   3  -1      815.17      801.23     49.32 o
  -5   8   1      809.37      879.45     67.17 o
  -5   8  -1      815.17      839.21     52.15 o
   3   5   1      809.37      877.18     37.41 o
  -8   3  -1      815.17      958.24     57.25 o
   5  -8  -2      804.29     1012.94    102.88 o
   5  -8   2      796.01      805.48     62.35 o
  -3  -5  -2      804.29      820.50     38.54 o
  -3  -5   2      796.01      890.78     50.73 o
  -8   3   2      796.01      933.86    120.45 o
  -8   3  -2      804.29      821.35     89.28 o
  -5   8   2      796.01      898.72     87.58 o
  -5   8  -2      804.29      901.56     45.06 o
   3   5   2      796.01      793.86     60.08 o
  -8   3  -2      804.29      836.09     39.68 o
  -3  -5  -3      251.34      264.41     41.38 o
  -3  -5   3      248.08      304.09     47.89 o
  -8   3   3      248.08      319.11     43.08 o
  -8   3  -3      251.34      249.11     32.02 o
  -5   8   3      248.08      259.31     36.56 o
   8  -3   3      248.08      189.03     26.92 o
  -5   8  -3      251.34      273.48     58.66 o
   3   5   3      248.08      293.60     40.24 o
  -8   3  -3      251.34      302.96     49.88 o
  -3  -5  -4     1398.30     1346.03     88.43 o
   5  -8   4     1395.39     1300.96     74.83 o
  -8   3  -4     1398.30     1348.30     58.39 o
  -3  -5   4     1395.39     1433.04     79.36 o
  -8   3   4     1395.39     1391.10    101.19 o
  -8   3  -4     1398.30     1336.11     41.10 o
  -5   8   4     1395.39     1373.81     87.01 o
   3   5   4     1395.39     1333.84     66.04 o
  -5   8  -4     1398.30     1450.33     56.12 o
   8  -3   4     1395.39     1350.56     42.52 o
   3   5  -4     1398.30     1207.15     53.00 o
  -8   3  -4     1398.30     1554.64    141.43 o
  -3  -5  -5     1457.46     1474.14     46.48 o
   5  -8   5     1464.26     1446.37     85.31 o
  -8   3  -5     1457.46     1357.65     34.58 o
  -3  -5   5     1464.26     1540.75     63.49 o
  -8   3  -5     1457.46     1334.98     34.01 o
  -8   3   5     1464.26     1416.04     89.00 o
  -5   8   5     1464.26     1362.75     89.85 o
   3   5   5     1464.26     1409.80     55.55 o
  -5   8  -5     1457.47     1410.09     54.42 o
   3   5  -5     1457.47     1264.40     79.93 o
  -8   3  -5     1457.46     1322.79     72.84 o
  -3  -5  -6       46.28       52.99     11.05 o
  -3  -5   6       50.43       52.14     14.17 o
  -8   3   6       50.43       57.25     17.00 o
  -5   8   6       50.43       58.38     13.89 o
   3   5   6       50.43       38.83     11.34 o
  -5   8  -6       46.28       22.67      6.23 o
   3   5  -6       46.28       24.94      4.25 o
  -8   3  -6       46.28       35.14     13.89 o
   5  -8   7      664.95      663.75     79.07 o
  -3  -5   7      664.95      765.21    113.08 o
  -8   3   7      664.95      684.44    107.98 o
  -5   8   7      664.95      701.16    117.62 o
   3   5   7      664.95      663.75     51.86 o
  -5   8  -7      662.87      796.38    111.10 o
  -8   3  -7      662.86      684.72     37.41 o
   5  -8   8      644.94      629.73     92.96 o
  -3  -5   8      644.93      594.31     71.14 o
  -8   3   8      644.94      768.04    102.31 o
  -5   8   8      644.93      665.73     97.21 o
   3   5   8      644.94      612.16     31.74 o
  -5   8  -8      642.94      650.14     83.61 o
  -8   3  -8      642.94      655.81    117.33 o
   5  -8   9      292.16      328.74     33.72 o
  -3  -5   9      292.16      314.57     63.48 o
  -8   3   9      292.16      348.02     65.47 o
  -5   8   9      292.16      329.88     51.01 o
  -5   8  -9      289.12      362.19     50.73 o
  -8   3  -9      289.12      349.43     46.48 o
  -5   8  -9      289.12      292.19     47.89 o
   5  -8  10        1.35        7.37      7.37 o
  -3  -5  10        1.35       12.47      9.07 o
  -8   3  10        1.35       11.62      8.79 o
  -5   8  10        1.35       15.59     10.49 o
  -5   8 -10        1.00        5.67      5.67 o
  -8   3 -10        1.00        2.55      6.80 o
  -5   8 -10        1.00       20.97     10.20 o
   5  -8  11      471.94      389.68     70.57 o
  -3  -5  11      471.94      496.24    121.58 o
  -8   3  11      471.94      490.29     63.48 o
  -5   8  11      471.94      473.85     73.12 o
  -5   8 -11      469.57      480.65     88.14 o
  -8   3 -11      469.57      446.08    116.48 o
  -5   8 -11      469.57      398.75     66.32 o
   5  -8  12      293.17      254.21     29.76 o
  -3  -5  12      293.17      289.35     56.96 o
  -8   3  12      293.17      290.20     36.28 o
  -5   8  12      293.17      305.50     42.23 o
  -5   8 -12      294.75      250.53     36.84 o
  -8   3 -12      294.75      308.06     62.91 o
  -5   8 -12      294.75      192.71     51.86 o
   5  -8  13       19.08        6.52      9.64 o
  -3  -5  13       19.08       50.16     12.75 o
  -8   3  13       19.08       16.72      7.65 o
  -5   8  13       19.08       12.75      7.65 o
  -5   8 -13       18.79       24.94      9.92 o
  -8   3 -13       18.79       16.44     11.62 o
  -5   8 -13       18.79       19.27      9.35 o
  -3  -5  14       59.05       34.57     16.15 o
  -8   3  14       59.05       37.12     11.05 o
  -5   8  14       59.05       49.03     15.87 o
  -8   3 -14       61.77       49.59     13.04 o
   6  -8   0    13147.87    13619.54    305.09 o
  -2  -6   0    13147.87    13535.53    299.98 o
  -8   2   0    13147.87    13762.29    298.56 o
  -6   8   0    13147.87    13918.95    311.05 o
   2   6   0    13147.87    13769.95    305.09 o
  -8   2   0    13147.87    13465.71    318.71 o
   6  -8  -1        2.11       11.05      6.52 o
   6  -8   1        2.08       10.20      7.08 o
  -2  -6  -1        2.11       14.74      9.07 o
  -2  -6   1        2.08        5.95      8.50 o
  -8   2   1        2.08        9.64      6.80 o
  -8   2  -1        2.11        1.42      4.82 o
  -6   8   1        2.08       12.19     11.62 o
  -6   8  -1        2.11       17.85      8.79 o
   2   6   1        2.08        5.95      4.25 o
   2   6  -1        2.11       22.10      8.22 o
  -8   2  -1        2.11       10.77      5.10 o
  -8   2   1        2.08       13.89      6.23 o
   6  -8   2     2939.39     2804.50    112.54 o
  -2  -6  -2     2932.24     2899.47    143.16 o
  -2  -6   2     2939.39     2781.26     89.86 o
  -8   2  -2     2932.24     2817.82     77.67 o
  -8   2   2     2939.39     2832.57     88.45 o
  -6   8   2     2939.39     2894.65     88.16 o
  -6   8  -2     2932.24     2769.06    106.02 o
   2   6   2     2939.39     2799.12     82.49 o
  -8   2  -2     2932.24     2914.49     87.03 o
  -8   2   2     2939.39     2788.91     80.23 o
  -8   2  -3     1343.82     1245.41     52.15 o
   6  -8   3     1343.57     1222.45     72.28 o
  -2  -6  -3     1343.82     1261.85     45.92 o
  -2  -6   3     1343.57     1308.33     62.92 o
  -8   2  -3     1343.82     1318.25     52.72 o
  -8   2   3     1343.57     1220.46     98.35 o
  -6   8   3     1343.57     1267.23     62.92 o
   8  -2   3     1343.57     1334.12     40.53 o
  -6   8  -3     1343.82     1385.71     52.44 o
   2   6   3     1343.57     1355.10     48.18 o
  -8   2  -3     1343.82     1440.69    126.69 o
  -8   2   3     1343.57     1292.46     51.58 o
  -2  -6  -4     1797.25     1700.67     71.14 o
   6  -8   4     1795.15     1664.10     91.27 o
  -8   2  -4     1797.26     1739.79     61.22 o
  -2  -6   4     1795.15     1752.54     66.33 o
  -8   2  -4     1797.26     1720.79     43.65 o
  -8   2   4     1795.14     1706.05     95.52 o
  -6   8   4     1795.15     1674.31     64.06 o
   2   6   4     1795.14     1687.06     78.80 o
  -6   8  -4     1797.26     1608.27     59.24 o
   8  -2   4     1795.15     1746.02     44.22 o
  -8   2  -4     1797.26     1670.62     85.60 o
  -8   2   4     1795.14     1767.00     81.92 o
  -2  -6  -5      164.32      169.76     25.51 o
   6  -8   5      165.02      196.11     24.94 o
  -2  -6   5      165.03      188.46     27.49 o
  -8   2   5      165.02      174.01     23.24 o
  -6   8   5      165.03      183.08     28.06 o
   2   6   5      165.02      160.97     26.36 o
  -6   8  -5      164.33      175.71     23.24 o
  -8   2  -5      164.33      156.15     20.12 o
  -8   2   5      165.02      145.38     19.27 o
  -2  -6  -6     4783.21     4925.27    121.35 o
   6  -8   6     4775.23     4950.79    139.21 o
  -2  -6   6     4775.24     4956.17    210.65 o
  -8   2   6     4775.23     5053.99    140.91 o
  -6   8   6     4775.24     4897.77    136.66 o
   2   6   6     4775.22     4807.89    142.89 o
  -6   8  -6     4783.22     4788.62    141.76 o
  -8   2  -6     4783.22     4997.57    227.10 o
  -8   2   6     4775.23     4943.98    110.00 o
   6  -8   7      776.71      876.31     68.59 o
  -2  -6   7      776.72      853.92     48.46 o
  -8   2   7      776.71      797.52     98.63 o
  -6   8   7      776.71      777.68     83.89 o
   2   6   7      776.71      825.01     73.12 o
  -6   8  -7      776.39      751.04    111.38 o
  -8   2  -7      776.39      779.67     52.43 o
   6  -8   8     5970.20     6338.11    161.05 o
  -2  -6   8     5970.19     6281.12    182.31 o
  -8   2   8     5970.20     6235.19    172.10 o
  -6   8   8     5970.19     6277.44    170.40 o
   2   6   8     5970.18     6427.99    152.26 o
  -6   8  -8     5991.60     6162.62    157.08 o
  -8   2  -8     5991.58     6358.82    171.25 o
   6  -8   9       53.00       29.19     14.17 o
  -2  -6   9       53.00       38.54     11.62 o
  -8   2   9       53.00       98.05     18.70 o
  -6   8   9       53.00       57.53     19.84 o
   2   6   9       53.00       26.36      9.64 o
  -6   8  -9       52.77       45.34     10.20 o
  -8   2  -9       52.77       79.92     14.74 o
  -6   8  -9       52.77       64.33     15.02 o
   6  -8  10      810.58      824.16     92.68 o
  -2  -6  10      810.58      767.48     92.68 o
  -8   2  10      810.58      813.11    118.75 o
  -6   8  10      810.58      889.34    127.82 o
  -6   8 -10      808.86      824.16    123.00 o
  -8   2 -10      808.86      876.02    169.20 o
  -6   8 -10      808.86      776.26     88.71 o
   6  -8  11       19.10       29.19      7.08 o
  -2  -6  11       19.10       12.75     11.62 o
  -8   2  11       19.10       25.22     19.84 o
  -6   8  11       19.10       14.74      5.10 o
  -6   8 -11       18.98       10.49      6.23 o
  -8   2 -11       18.98        9.64     10.49 o
  -6   8 -11       18.98       16.44     15.87 o
   6  -8  12     1132.42      893.89    139.16 o
  -2  -6  12     1132.42     1033.62     96.36 o
  -8   2  12     1132.41     1202.25    213.13 o
  -6   8  12     1132.42     1057.14     93.24 o
  -6   8 -12     1138.06      876.89    167.50 o
  -8   2 -12     1138.05      942.64    176.28 o
  -6   8 -12     1138.06      838.34    182.52 o
  -2  -6  13       43.11       30.32     13.60 o
  -8   2  13       43.11       29.19     13.60 o
  -6   8  13       43.11       61.78     21.54 o
  -8   2 -13       43.18       35.99     15.59 o
  -6   8 -13       43.18       23.81     12.47 o
  -2  -6  14     1166.83     1187.51     82.19 o
  -8   2  14     1166.83      980.90    208.59 o
  -6   8  14     1166.83     1061.10    190.45 o
  -8   2 -14     1165.56     1269.70    198.11 o
  -6   8 -14     1165.56     1260.63    187.05 o
   7  -8   0     7693.31     7707.50    202.22 o
  -1  -7   0     7693.31     7753.16    189.74 o
  -8   1   0     7693.30     7722.53    186.91 o
  -7   8   0     7693.31     7784.64    188.04 o
   1   7   0     7693.31     7644.53    187.19 o
  -8   1   0     7693.30     7782.94    187.48 o
   7  -8   1       91.33       81.33     21.54 o
  -1  -7  -1       92.12       81.62     11.34 o
  -1  -7   1       91.33       88.42     13.32 o
  -8   1  -1       92.12       94.94      7.94 o
  -8   1   1       91.33       79.92     10.77 o
  -7   8   1       91.33       45.91     16.15 o
  -7   8  -1       92.12       92.67     30.32 o
   1   7   1       91.33      118.46     16.44 o
   1   7  -1       92.12       89.27     20.12 o
  -8   1  -1       92.12       96.64     14.74 o
  -8   1   1       91.33       90.97     11.34 o
  -1  -7  -2       49.56       43.64     18.70 o
  -1  -7   2       51.40       48.74      8.22 o
  -8   1  -2       49.56       20.97      2.55 o
  -8   1   2       51.40       46.19      9.92 o
  -7   8   2       51.40       68.58     13.89 o
   1   7   2       51.40       11.05     10.20 o
   1   7  -2       49.56        7.94      8.50 o
  -8   1  -2       49.56       34.01     10.20 o
  -8   1   2       51.40       42.79      8.50 o
   7  -8   3      446.18      423.69     53.85 o
  -1  -7  -3      444.40      397.62     72.84 o
  -1  -7   3      446.18      484.06     71.99 o
  -8   1  -3      444.39      421.71     31.74 o
  -8   1   3      446.18      472.44     63.77 o
  -7   8   3      446.18      346.04     60.93 o
   8  -1   3      446.18      324.78     47.05 o
  -7   8  -3      444.40      434.75     72.55 o
   1   7   3      446.18      530.54     79.07 o
   1   7  -3      444.40      472.72     66.32 o
  -8   1  -3      444.39      525.72     70.28 o
  -8   1   3      446.18      414.06     37.41 o
  -8   1  -4     1461.89     1528.28     63.77 o
   7  -8   4     1464.70     1515.24    111.11 o
  -1  -7  -4     1461.89     1505.60     78.23 o
  -1  -7   4     1464.70     1569.37     60.94 o
  -8   1  -4     1461.89     1513.25     41.10 o
  -8   1   4     1464.70     1596.58     95.80 o
  -7   8   4     1464.70     1520.06     83.05 o
   8  -1   4     1464.70     1594.60     40.25 o
  -7   8  -4     1461.89     1636.55    124.43 o
   1   7   4     1464.70     1523.74    106.57 o
  -8   1  -4     1461.89     1562.00    103.45 o
  -8   1   4     1464.70     1505.60     58.67 o
  -1  -7  -5      188.22      128.66     24.66 o
   7  -8   5      189.62      181.38     40.24 o
  -1  -7   5      189.62      165.79     24.66 o
  -8   1   5      189.62      193.84     24.09 o
  -7   8   5      189.62      182.51     29.76 o
   1   7   5      189.62      162.10     20.12 o
  -7   8  -5      188.22      186.19     26.07 o
  -8   1  -5      188.22      136.88     47.61 o
  -8   1   5      189.62      141.70     12.75 o
  -1  -7  -6       68.64       62.06     11.34 o
   7  -8   6       65.11       55.83     16.44 o
  -8   1   6       65.11       44.78     10.20 o
  -7   8   6       65.11       36.27      8.79 o
   1   7   6       65.11       25.79     10.20 o
  -7   8  -6       68.64       35.14      6.80 o
  -8   1   6       65.11       22.39      3.40 o
  -8   1  -6       68.64       23.24     11.62 o
   7  -8   7      864.71      778.54     61.78 o
  -1  -7   7      864.71      817.93    106.56 o
  -8   1   7      864.71      840.04     60.93 o
  -7   8   7      864.71      870.37    104.86 o
   1   7   7      864.71      791.86     42.23 o
  -7   8  -7      862.46      902.96    102.60 o
  -8   1  -7      862.46      750.76    140.57 o
   7  -8   8      400.25      422.55     43.64 o
  -1  -7   8      400.25      417.45     53.85 o
  -8   1   8      400.25      449.76     79.35 o
  -7   8   8      400.25      448.06     58.66 o
   1   7   8      400.25      406.68     65.18 o
  -7   8  -8      414.64      479.80     53.56 o
  -8   1  -8      414.64      322.51     51.30 o
   7  -8   9       12.80       21.54      8.22 o
  -1  -7   9       12.80       17.00     11.90 o
  -8   1   9       12.80       13.04      7.08 o
  -7   8   9       12.80       16.72      6.52 o
   1   7   9       12.80       -1.98      5.10 o
  -7   8  -9       12.83       10.20      7.08 o
  -8   1  -9       12.83       14.45      7.94 o
  -7   8  -9       12.83       15.02     13.32 o
   7  -8  10     2095.45     2359.90     77.66 o
  -1  -7  10     2095.46     2192.10    105.44 o
  -8   1  10     2095.45     2267.50    112.81 o
  -7   8  10     2095.45     2098.85     89.28 o
  -7   8 -10     2096.27     2326.17    172.33 o
  -8   1 -10     2096.26     2135.70    183.67 o
  -7   8 -10     2096.27     2303.21    236.39 o
   7  -8  11       39.72       10.77      6.52 o
  -1  -7  11       39.72       26.07      7.94 o
  -8   1  11       39.72       32.87     15.30 o
  -7   8  11       39.72       30.61      9.64 o
  -7   8 -11       39.46        5.95      5.67 o
  -8   1 -11       39.46       35.14     20.12 o
  -7   8 -11       39.46       61.78     18.99 o
  -1  -7  12      286.43      241.74     49.59 o
  -8   1  12      286.43      349.15     65.47 o
  -7   8  12      286.42      255.91     45.91 o
  -8   1 -12      282.13      307.20     37.69 o
  -7   8 -12      282.13      301.25     56.40 o
  -1  -7  13       97.48       72.55     24.09 o
  -8   1  13       97.48      107.69     21.54 o
  -7   8  13       97.48       46.48     16.15 o
  -8   1 -13       98.35      136.60     24.66 o
  -7   8 -13       98.35       96.64     24.09 o
  -1  -7  14      111.44      101.46     27.77 o
  -8   1  14      111.44       82.75     19.84 o
  -7   8  14      111.44       43.93     18.70 o
  -8   1 -14      106.64      140.00     17.85 o
  -7   8 -14      106.64       90.97     25.22 o
   0  -8   0      184.98      116.19     20.69 o
  -8   0   0      184.98      141.13     21.54 o
  -8   8   0      184.98      194.70     30.32 o
   0   8   0      184.98      186.76     34.01 o
  -8   0   0      184.98      127.53     17.00 o
   0  -8  -1      187.13      175.14     36.84 o
   0  -8   1      187.14      162.39     23.24 o
  -8   0  -1      187.13      172.02     22.96 o
  -8   0   1      187.14      184.78     26.92 o
  -8   8   1      187.14      162.39     33.44 o
  -8   8  -1      187.13      157.00     22.96 o
   0   8   1      187.14      181.94     26.64 o
   0   8  -1      187.13      213.97     27.21 o
  -8   0   1      187.14      141.98     24.37 o
  -8   0  -1      187.13      148.78     24.94 o
   8  -8   2      543.06      545.56     73.69 o
   0  -8  -2      525.23      534.22     76.24 o
   0  -8   2      543.06      563.13    101.74 o
  -8   0  -2      525.24      538.76     58.10 o
  -8   0   2      543.06      508.15     76.80 o
  -8   8   2      543.06      470.46     73.12 o
  -8   8  -2      525.23      472.44     74.54 o
   0   8   2      543.06      621.23     90.69 o
   0   8  -2      525.24      552.65     68.58 o
  -8   0   2      543.06      430.78     50.73 o
  -8   0  -2      525.24      439.57     60.37 o
   8  -8   3     2053.17     2149.40    119.05 o
   0  -8  -3     2053.15     2136.64     79.93 o
   0  -8   3     2053.17     2026.10     81.92 o
  -8   0  -3     2053.15     2093.84     66.04 o
  -8   0   3     2053.17     2053.59    107.71 o
  -8   8   3     2053.18     2087.61     79.08 o
   8   0   3     2053.17     1846.67     80.22 o
  -8   8  -3     2053.15     2025.81     89.29 o
   0   8   3     2053.17     2157.05     70.86 o
   0   8  -3     2053.15     1989.25    106.29 o
  -8   0   3     2053.17     1993.50     77.10 o
  -8   0  -3     2053.15     2088.46    166.95 o
   8  -8   4     9096.79     9220.93    219.53 o
   0  -8  -4     9086.71     9436.76    221.80 o
   0  -8   4     9096.78     9168.74    224.35 o
  -8   0  -4     9086.71     9338.91    196.84 o
  -8   0   4     9096.79     9502.01    227.76 o
  -8   8   4     9096.78     9468.54    229.18 o
  -8   8  -4     9086.73     9091.86    216.13 o
   0   8   4     9096.77     9241.92    217.83 o
   0   8  -4     9086.72     9261.19    226.62 o
  -8   0   4     9096.79     8954.88    191.74 o
  -8   0  -4     9086.71     9368.97    230.59 o
   0  -8  -5        4.33        5.38      5.10 o
   8  -8   5        4.23        9.64      6.23 o
   0  -8   5        4.23        9.64     10.49 o
  -8   0   5        4.23        4.25     13.04 o
  -8   8   5        4.23       17.29      7.94 o
   0   8   5        4.23        0.28      8.22 o
  -8   8  -5        4.33        3.97      6.52 o
   0   8  -5        4.33       11.90      8.79 o
  -8   0  -5        4.33       11.90      8.79 o
   0  -8  -6     1630.42     1651.28     60.09 o
   8  -8   6     1623.05     1391.37    128.40 o
   0  -8   6     1623.05     1511.27     70.29 o
  -8   0   6     1623.05     1595.73    102.60 o
  -8   8   6     1623.05     1471.87    118.76 o
   0   8   6     1623.05     1531.39     89.28 o
  -8   8  -6     1630.42     1723.28    117.06 o
   0   8  -6     1630.42     1511.27     85.03 o
  -8   0  -6     1630.42     1451.46     92.68 o
   8  -8   7       60.16       48.18      8.50 o
   0  -8   7       60.16       37.41     17.00 o
  -8   0   7       60.16       25.51     17.00 o
  -8   8   7       60.16       49.88     11.62 o
   0   8   7       60.16       29.76      5.67 o
  -8   8  -7       60.08       45.63      7.37 o
  -8   0  -7       60.08       22.10     21.25 o
   8  -8   8     2893.31     2921.89    100.34 o
   0  -8   8     2893.31     3145.82    236.40 o
  -8   0   8     2893.31     2878.24    103.46 o
  -8   8   8     2893.31     2950.80    185.67 o
   0   8   8     2893.30     3017.41    161.00 o
  -8   8  -8     2903.14     3233.13    217.98 o
  -8   0  -8     2903.14     2956.47    118.49 o
  -8   8  -8     2903.14     2716.95    109.98 o
   8  -8   9       28.39       12.47      6.23 o
   0  -8   9       28.39       15.59      8.50 o
  -8   0   9       28.39       40.24     13.60 o
  -8   8   9       28.39       16.72     16.15 o
   0   8   9       28.39       39.39     11.90 o
  -8   8  -9       28.40       38.83      9.92 o
  -8   0  -9       28.40       15.02      7.94 o
  -8   8  -9       28.40       20.97     13.60 o
   0  -8  10     1894.95     2022.29    141.72 o
  -8   0  10     1894.95     1937.83    136.61 o
  -8   8  10     1894.95     1757.56     88.15 o
   0   8  10     1894.94     1944.06     68.31 o
  -8   8 -10     1897.64     1767.77     62.36 o
  -8   0 -10     1897.64     1840.33     93.53 o
  -8   8 -10     1897.64     1984.03     96.08 o
   0  -8  11      241.48      222.47     39.96 o
  -8   0  11      241.48      276.03     50.16 o
  -8   8  11      241.48      274.05     75.10 o
  -8   0 -11      241.64      160.12     33.16 o
  -8   8 -11      241.64      233.52     46.48 o
   0  -8  12     2809.95     3015.59    243.20 o
  -8   0  12     2809.96     3069.44    159.58 o
  -8   8  12     2809.95     3099.49    308.67 o
  -8   0 -12     2807.20     3187.36    122.17 o
  -8   8 -12     2807.21     3098.35    159.86 o
   0  -8  13       27.74       18.42     11.05 o
  -8   0  13       27.74       24.66     13.04 o
  -8   8  13       27.74       28.06      7.65 o
  -8   0 -13       27.70       24.37      9.92 o
  -8   8 -13       27.70       15.87      9.07 o
   0  -8  14     1010.22      915.99     94.38 o
  -8   0  14     1010.23      757.56    138.87 o
  -8   8  14     1010.22      669.70    189.04 o
  -8   0 -14     1006.15      975.22     63.77 o
  -8   8 -14     1006.15      638.53    147.37 o
   1  -9   0      132.93      128.10     17.85 o
  -8  -1   0      132.93      129.23     25.22 o
  -9   8   0      132.93      143.97     18.99 o
  -1   9   0      132.93      164.65     21.25 o
  -8  -1   0      132.93      105.71     12.75 o
   1  -9  -1      213.81      212.27     31.17 o
   1  -9   1      213.72      238.62     37.69 o
  -8  -1  -1      213.81      230.40     21.25 o
  -8  -1   1      213.72      237.21     30.04 o
  -9   8   1      213.72      233.52     34.29 o
  -9   8  -1      213.81      171.74     36.56 o
  -1   9   1      213.72      257.33     39.11 o
  -1   9  -1      213.81      231.54     39.39 o
  -8  -1  -1      213.81      225.87     26.07 o
  -8  -1   1      213.72      194.98     24.37 o
   1  -9  -2      219.72      167.49     39.39 o
   1  -9   2      216.46      231.25     39.39 o
  -8  -1  -2      219.72      151.90     24.37 o
  -8  -1   2      216.46      196.68     32.87 o
  -9   8   2      216.46      155.30     26.64 o
  -9   8  -2      219.72      182.79     26.36 o
  -1   9   2      216.46      216.23     30.89 o
  -1   9  -2      219.72      227.57     27.21 o
  -8  -1   2      216.46      228.70     31.46 o
  -8  -1  -2      219.72      152.75     21.54 o
   1  -9  -3      977.67      900.42     43.36 o
   1  -9   3      977.41      940.38     47.33 o
  -8  -1  -3      977.67      860.74     53.28 o
  -8  -1   3      977.41      944.35    125.84 o
  -9   8   3      977.41      930.46    105.15 o
  -9   8  -3      977.67      921.39    106.57 o
  -1   9   3      977.41      908.64     77.66 o
  -1   9  -3      977.67     1072.17    147.09 o
  -8  -1   3      977.41      873.78     61.79 o
  -8  -1  -3      977.67      965.61     53.00 o
   9  -8   4      202.36      166.36     25.51 o
   1  -9  -4      208.99      188.74     23.24 o
   1  -9   4      202.36      253.08     29.76 o
  -8  -1   4      202.36      133.20     25.22 o
  -9   8   4      202.36      185.34     39.11 o
  -9   8  -4      209.00      225.59     32.59 o
  -1   9   4      202.36      210.85     26.36 o
  -1   9  -4      209.00      263.28     30.32 o
   8   1   4      202.36      194.69     17.29 o
  -8  -1  -4      209.00      177.41     42.51 o
   9  -8   5       36.72       58.66      9.64 o
   1  -9  -5       36.46       15.30      9.64 o
  -8  -1   5       36.72       20.97     10.20 o
  -9   8   5       36.72       39.96     11.34 o
  -9   8  -5       36.46       43.36      9.07 o
  -1   9   5       36.72       39.96      7.65 o
  -1   9  -5       36.46       31.17      9.64 o
  -8  -1  -5       36.46       18.99     11.62 o
   1  -9  -6     1602.74     1482.06     92.40 o
   9  -8   6     1602.70     1630.58    116.49 o
   1  -9   6     1602.70     1509.84     73.98 o
  -8  -1   6     1602.70     1410.64    120.46 o
  -9   8   6     1602.70     1587.78    191.60 o
  -1   9   6     1602.70     1441.53    111.39 o
  -9   8  -6     1602.74     1517.77    142.28 o
  -1   9  -6     1602.74     1481.78     80.78 o
  -8  -1  -6     1602.74     1607.05    136.61 o
   9  -8   7     1515.03     1526.54     59.52 o
   1  -9   7     1515.03     1404.10     77.66 o
  -8  -1   7     1515.03     1427.91     86.16 o
  -9   8   7     1515.03     1526.54    217.96 o
  -1   9   7     1515.03     1450.02    196.98 o
  -9   8  -7     1516.42     1531.64     80.49 o
  -1   9  -7     1516.43     1503.87    188.76 o
  -8  -1  -7     1516.42     1349.12     92.40 o
  -9   8  -7     1516.42     1556.59    122.72 o
   9  -8   8       77.62       63.20     10.77 o
   1  -9   8       77.62      100.32     13.89 o
  -8  -1   8       77.62       79.07     17.00 o
  -9   8   8       77.62       61.21     20.69 o
  -1   9   8       77.62       91.82     26.92 o
  -9   8  -8       73.49       75.67     17.00 o
  -1   9  -8       73.49       86.44     17.29 o
  -8  -1  -8       73.49      106.56     24.09 o
  -9   8  -8       73.49       73.12     15.30 o
   1  -9   9      242.87      197.81     23.81 o
  -8  -1   9      242.87      207.45     41.38 o
  -9   8   9      242.87      283.40     29.47 o
  -1   9   9      242.87      203.20     37.13 o
  -9   8  -9      243.41      183.64     30.61 o
  -1   9  -9      243.41      231.54     46.19 o
  -8  -1  -9      243.41      258.74     59.51 o
  -9   8  -9      243.41      227.29     46.19 o
   1  -9  10       81.64       83.03     23.52 o
  -8  -1  10       81.64       92.10     17.29 o
  -9   8  10       81.64       74.25     16.44 o
  -1   9  10       81.64       37.97     20.12 o
  -1   9 -10       82.99       66.88      7.65 o
  -8  -1 -10       82.99      110.52     30.89 o
  -9   8 -10       82.99       86.44     21.82 o
   1  -9  11      169.96       90.40     15.87 o
  -8  -1  11      169.96      164.37     28.91 o
  -9   8  11      169.96      114.21     24.94 o
  -1   9 -11      170.42      148.78     28.34 o
  -8  -1 -11      170.42      143.40     25.79 o
  -9   8 -11      170.42      134.33     25.79 o
   1  -9  12       84.38       89.84     16.44 o
  -8  -1  12       84.38       73.40     29.19 o
  -9   8  12       84.38       93.80     14.74 o
  -1   9 -12       88.18       80.20     19.27 o
  -8  -1 -12       88.18       50.16     23.81 o
  -9   8 -12       88.18       75.10     18.99 o
   1  -9  13      562.92      386.28     92.39 o
  -8  -1  13      562.92      566.24     81.34 o
  -9   8  13      562.92      424.54    108.54 o
  -1   9 -13      562.27      387.70     94.94 o
  -8  -1 -13      562.27      533.08    100.61 o
  -9   8 -13      562.27      309.48     88.99 o
   2  -9   0      572.31      673.38    114.78 o
  -7  -2   0      572.31      600.83     90.69 o
  -9   7   0      572.31      613.87     83.89 o
  -2   9   0      572.31      627.75    100.89 o
  -7  -2   0      572.31      633.70     60.37 o
   2  -9  -1      333.72      342.35     54.98 o
   2  -9   1      328.88      382.59     39.68 o
  -7  -2  -1      333.72      358.50     44.21 o
  -7  -2   1      328.89      309.19     42.79 o
  -9   7   1      328.89      321.66     46.19 o
  -9   7  -1      333.72      376.08     58.10 o
  -2   9   1      328.89      359.92     39.39 o
  -2   9  -1      333.72      391.66     56.68 o
  -7  -2   1      328.89      289.35     40.81 o
  -7  -2  -1      333.72      306.93     21.82 o
   2  -9  -2     1685.92     1693.55     68.88 o
   2  -9   2     1681.42     1852.84     75.96 o
  -7  -2  -2     1685.92     1678.25     63.77 o
  -7  -2   2     1681.42     1574.51     62.64 o
  -9   7   2     1681.41     1671.16     77.38 o
  -9   7  -2     1685.92     1718.50     94.95 o
  -2   9   2     1681.42     1748.82     65.19 o
  -2   9  -2     1685.92     1692.14     65.19 o
  -7  -2  -2     1685.92     1737.49     82.48 o
   2  -9  -3      437.05      424.26     35.99 o
   2  -9   3      443.30      530.25     72.55 o
  -7  -2  -3      437.05      427.94     54.13 o
  -7  -2   3      443.30      520.90     62.92 o
  -9   7   3      443.30      397.33     62.63 o
  -9   7  -3      437.05      480.37     80.20 o
  -2   9   3      443.30      386.28     64.90 o
  -2   9  -3      437.05      496.81     65.18 o
  -7  -2  -3      437.05      461.38     62.07 o
   2  -9  -4      984.71      893.34    132.64 o
  -7  -2  -4      984.71      977.51     36.28 o
   2  -9   4      978.44     1083.23     49.88 o
  -7  -2   4      978.44     1013.22     79.07 o
  -9   7   4      978.44      871.51     85.88 o
  -9   7  -4      984.71     1053.47     90.13 o
  -2   9   4      978.44     1124.04    119.60 o
   7   2   4      978.44      944.07     45.91 o
  -2   9  -4      984.71     1050.35    136.89 o
  -7  -2  -4      984.71      977.51     62.07 o
   2  -9  -5      316.16      346.03     62.92 o
   2  -9   5      321.58      382.59     46.19 o
  -7  -2   5      321.57      328.18     94.09 o
  -9   7   5      321.57      321.09     51.58 o
  -9   7  -5      316.16      339.23     43.36 o
  -2   9   5      321.57      381.46     56.11 o
   7   2   5      321.57      300.69     11.34 o
  -2   9  -5      316.16      365.02     55.55 o
  -7  -2  -5      316.16      352.55     59.23 o
   2  -9   6      113.68      107.41     23.24 o
  -7  -2   6      113.68      108.26     18.14 o
  -2   9   6      113.68      102.02     29.47 o
  -9   7  -6      113.73      100.04     16.44 o
  -2   9  -6      113.73      116.19     22.39 o
  -9   7  -6      113.73      141.70     39.39 o
   9  -7   7        9.60        9.35      5.10 o
   2  -9   7        9.60       -3.12      8.50 o
  -7  -2   7        9.60       12.47     12.75 o
  -9   7   7        9.60        7.37      6.80 o
  -2   9   7        9.60       26.07      6.80 o
  -9   7  -7       10.41        8.22      5.38 o
  -2   9  -7       10.41       36.27      9.64 o
  -7  -2  -7       10.41        9.64      5.10 o
  -9   7  -7       10.41        8.22     12.19 o
   9  -7   8     1276.64     1186.69     42.51 o
   2  -9   8     1276.63     1223.25     81.63 o
  -7  -2   8     1276.64     1477.76    116.49 o
  -9   7   8     1276.64     1432.41    174.87 o
  -2   9   8     1276.64     1205.96    159.00 o
  -9   7  -8     1271.91     1224.67     68.87 o
  -2   9  -8     1271.91     1442.62    136.04 o
  -7  -2  -8     1271.91     1335.77     70.86 o
  -9   7  -8     1271.91     1407.47     75.11 o
   2  -9   9      325.81      343.76     42.51 o
  -7  -2   9      325.81      336.40     51.30 o
  -9   7   9      325.81      282.83     47.04 o
  -2   9   9      325.81      244.57     58.10 o
  -2   9  -9      330.39      351.70     68.58 o
  -7  -2  -9      330.39      325.06     58.38 o
  -9   7  -9      330.39      376.36     59.80 o
   2  -9  10     2862.52     3202.15    139.17 o
  -7  -2  10     2862.52     3269.90    138.89 o
  -9   7  10     2862.52     3117.69    305.28 o
  -2   9  10     2862.52     2956.97    163.27 o
  -2   9 -10     2854.24     2971.42    143.99 o
  -7  -2 -10     2854.23     2998.35    202.95 o
  -9   7 -10     2854.23     3287.47    112.25 o
  -2   9 -10     2854.24     3020.18     89.85 o
   2  -9  11       63.60       64.05     19.27 o
  -7  -2  11       63.61       38.26     21.82 o
  -9   7  11       63.60      123.28     22.10 o
  -2   9  11       63.61       72.55     12.47 o
  -2   9 -11       62.10       49.03      8.22 o
  -7  -2 -11       62.10       68.86     17.57 o
  -9   7 -11       62.11       62.63     16.44 o
   2  -9  12     4802.64     5362.37    161.59 o
  -7  -2  12     4802.64     5854.22    256.55 o
  -9   7  12     4802.63     5467.83    174.34 o
  -2   9  12     4802.63     5751.03    159.88 o
  -2   9 -12     4799.14     5597.38    165.55 o
  -9   7 -12     4799.13     5559.11    167.82 o
   2  -9  13       78.90       84.45     27.49 o
  -7  -2  13       78.91       68.87     13.04 o
  -9   7 -13       79.08       35.42     12.19 o
   2  -9  14     2762.96     2671.16    309.24 o
  -7  -2  14     2762.96     3349.72    129.53 o
  -9   7  14     2762.96     3239.74    129.53 o
  -2   9 -14     2757.22     3290.47    119.90 o
  -9   7 -14     2757.22     3054.08    338.71 o
   3  -9   0      120.09      133.76     22.10 o
  -6  -3   0      120.09      136.31     17.85 o
  -9   6   0      120.09      150.48     21.82 o
  -3   9   0      120.09      146.23     19.27 o
   3  -9  -1       75.71       64.61     22.67 o
   3  -9   1       75.47       78.50     11.34 o
  -6  -3  -1       75.71       93.52     10.77 o
  -6  -3   1       75.47      106.27     14.17 o
  -9   6   1       75.47       74.25     10.20 o
  -9   6  -1       75.71       81.05     12.47 o
  -3   9   1       75.47      101.46     15.87 o
  -3   9  -1       75.71       98.05     16.15 o
   3  -9  -2     2534.36     2576.13    103.75 o
   3  -9   2     2544.88     2571.60     95.81 o
  -6  -3  -2     2534.36     2605.61     75.12 o
  -6  -3   2     2544.87     2635.66     82.49 o
  -9   6   2     2544.88     2549.49     81.07 o
  -9   6  -2     2534.36     2614.11     75.69 o
  -3   9   2     2544.87     2387.63    121.61 o
  -3   9  -2     2534.36     2394.43    105.73 o
  -6  -3  -2     2534.36     2573.29    130.68 o
   3  -9  -3      287.23      381.46     30.04 o
   3  -9   3      286.76      393.36     56.11 o
  -6  -3  -3      287.23      359.64     47.89 o
  -6  -3   3      286.76      371.26     60.93 o
  -9   6   3      286.76      367.29     57.25 o
  -9   6  -3      287.23      311.17     44.49 o
  -3   9   3      286.76      437.29     66.88 o
  -3   9  -3      287.23      314.29     44.49 o
   6   3   3      286.76      273.20     37.41 o
  -6  -3  -3      287.23      300.12     32.87 o
   6   3  -3      287.23      241.17     20.97 o
   3  -9  -4     2644.74     2771.43     99.21 o
   3  -9   4     2653.05     2693.76     95.81 o
  -6  -3  -4     2644.73     2779.65     79.94 o
  -6  -3   4     2653.05     2823.02     99.21 o
  -9   6   4     2653.05     2840.31    101.20 o
  -9   6  -4     2644.74     2710.48     85.32 o
  -3   9   4     2653.05     2580.09    101.76 o
  -3   9  -4     2644.74     2726.36     99.78 o
   6   3   4     2653.04     2799.49     72.28 o
  -6  -3  -4     2644.73     2690.92    103.18 o
   3  -9  -5     3277.29     2938.81    112.54 o
  -6  -3  -5     3277.28     3278.98     77.11 o
   3  -9   5     3272.47     3427.52    170.65 o
  -6  -3   5     3272.47     3237.03    106.30 o
  -9   6   5     3272.47     3170.98     99.78 o
  -9   6  -5     3277.29     3322.07     87.03 o
  -3   9   5     3272.47     3108.90    138.05 o
   6   3   5     3272.46     3249.78     79.37 o
  -3   9  -5     3277.29     3310.45    103.47 o
  -6  -3  -5     3277.28     3233.06    212.32 o
  -9   6  -5     3277.29     3099.26     96.10 o
   3  -9   6      639.62      856.18    101.46 o
  -6  -3   6      639.62      822.74    124.98 o
  -9   6   6      639.62      828.41    134.05 o
  -9   6  -6      645.74      663.18     79.35 o
  -3   9   6      639.62      676.21     64.05 o
  -3   9  -6      645.74      851.36    117.05 o
  -6  -3  -6      645.74      758.69     92.11 o
  -9   6  -6      645.74      810.27    111.38 o
   3  -9   7     1578.81     1548.67     69.72 o
  -6  -3   7     1578.81     1646.17     90.70 o
  -9   6   7     1578.81     1575.02     68.31 o
  -3   9   7     1578.81     1581.26    103.74 o
  -9   6  -7     1581.40     1535.34     48.75 o
  -3   9  -7     1581.40     1491.70     62.92 o
  -6  -3  -7     1581.40     1559.72    211.16 o
  -9   6  -7     1581.40     1595.72    111.96 o
   3  -9   8      322.73      349.15     49.03 o
  -6  -3   8      322.73      239.19     40.53 o
  -9   6   8      322.73      354.82     34.57 o
  -3   9   8      322.73      328.75     50.45 o
  -9   6  -8      330.85      214.82     28.34 o
  -3   9  -8      330.84      293.32     41.66 o
  -6  -3  -8      330.84      344.62     31.17 o
  -9   6  -8      330.85      271.21     46.19 o
   3  -9   9      752.56      779.66    100.89 o
  -6  -3   9      752.56      827.84    133.20 o
  -9   6   9      752.56      721.56    152.19 o
  -3   9   9      752.55      811.97    115.35 o
  -3   9  -9      754.21      792.41    144.54 o
  -9   6  -9      754.21      756.99    129.80 o
   3  -9  10       94.72       90.97     19.84 o
  -6  -3  10       94.72      107.12     21.82 o
  -9   6  10       94.72      173.44     24.37 o
  -3   9  10       94.72       71.42     17.85 o
  -3   9 -10       98.09       89.27     17.85 o
  -9   6 -10       98.09      112.22     23.52 o
  -3   9 -10       98.09       79.63     17.57 o
   3  -9  11       56.20       37.69     13.32 o
  -6  -3  11       56.20       47.04     18.14 o
  -9   6  11       56.20        8.79     13.89 o
  -3   9  11       56.20        8.79     10.20 o
  -3   9 -11       56.08       49.31     15.59 o
  -9   6 -11       56.07       56.40      9.64 o
  -3   9 -11       56.08       35.42      7.08 o
   3  -9  12      331.04      292.47     40.53 o
  -6  -3  12      331.04      296.15     58.95 o
  -9   6  12      331.04      408.10     55.55 o
  -3   9  12      331.04      216.80     67.45 o
  -3   9 -12      326.69      249.68     53.56 o
  -9   6 -12      326.69      271.50     42.79 o
   3  -9  13       63.71       37.41     10.20 o
  -6  -3  13       63.71       19.55     17.57 o
  -9   6  13       63.71       32.87     21.54 o
  -3   9  13       63.71       33.72     17.00 o
  -3   9 -13       63.65       34.57     19.55 o
  -9   6 -13       63.65       52.71     27.21 o
   3  -9  14      119.18       62.35     17.57 o
  -6  -3  14      119.18       74.25     16.15 o
  -9   6  14      119.18       70.28     23.81 o
  -3   9 -14      117.31       31.17     14.74 o
  -9   6 -14      117.31      114.78     19.55 o
   4  -9   0     8632.25     8810.86    219.54 o
  -5  -4   0     8632.23     8668.47    211.03 o
  -9   5   0     8632.24     8744.48    202.52 o
  -4   9   0     8632.25     8609.47    219.26 o
   4  -9  -1     1974.68     2013.35     93.26 o
   4  -9   1     1989.46     2084.50    127.27 o
  -5  -4  -1     1974.68     2233.03    113.95 o
  -5  -4   1     1989.46     2013.35     68.60 o
  -9   5   1     1989.47     2040.57     80.22 o
  -9   5  -1     1974.68     2041.98     68.60 o
  -4   9   1     1989.47     2187.11     73.70 o
  -4   9  -1     1974.68     2070.32     71.71 o
   4  -9  -2     2731.97     2669.73    130.40 o
   4  -9   2     2722.41     2638.83     86.46 o
  -5  -4  -2     2731.96     2850.87     96.10 o
  -5  -4   2     2722.41     2726.14     86.18 o
  -9   5   2     2722.41     2711.40     82.49 o
  -9   5  -2     2731.96     2751.66     80.22 o
  -4   9   2     2722.42     2708.85     85.61 o
  -4   9  -2     2731.96     2715.94     91.28 o
   5   4   2     2722.41     2772.92     76.54 o
   4  -9  -3     1030.25     1010.68     51.02 o
   4  -9   3     1040.27     1110.73    116.20 o
  -5  -4  -3     1030.25      972.42     36.84 o
  -5  -4   3     1040.27     1098.26     48.47 o
  -9   5   3     1040.27      942.66     72.84 o
  -9   5  -3     1030.25     1106.76     72.27 o
  -4   9   3     1040.27     1038.46     52.72 o
  -4   9  -3     1030.25     1022.87    100.90 o
   5   4   3     1040.27     1037.89     62.35 o
  -9   5  -3     1030.25      970.15     43.36 o
   4  -9  -4     1616.07     1714.23    128.11 o
  -5  -4  -4     1616.07     1558.90     75.39 o
   4  -9   4     1616.90     1489.46     96.37 o
  -5  -4   4     1616.90     1585.83     60.66 o
  -9   5   4     1616.90     1542.18    110.26 o
  -9   5  -4     1616.07     1524.61     56.69 o
  -4   9   4     1616.90     1580.16     60.94 o
   5   4   4     1616.90     1534.53     56.69 o
  -4   9  -4     1616.07     1591.78     62.07 o
   5   4  -4     1616.07     1290.21     84.18 o
  -9   5  -4     1616.07     1559.47     60.94 o
  -5  -4  -5     6643.71     6983.08    155.96 o
   4  -9   5     6666.74     7062.49    348.50 o
  -5  -4   5     6666.74     6806.72    175.24 o
  -9   5   5     6666.74     6930.07    179.50 o
  -9   5  -5     6643.72     7163.14    165.32 o
  -4   9   5     6666.74     6799.34    174.39 o
   5   4   5     6666.73     6915.32    159.65 o
  -4   9  -5     6643.72     6809.82    174.68 o
  -9   5  -5     6643.72     6751.69    172.69 o
  -5  -4  -6      733.48      712.50     24.94 o
   4  -9   6      740.01      807.72     60.37 o
  -5  -4   6      740.01      773.71    128.95 o
  -9   5   6      740.00      796.95    120.45 o
  -9   5  -6      733.49      631.16     52.15 o
  -4   9   6      740.00      695.21     42.80 o
   5   4   6      740.00      718.45     25.22 o
  -4   9  -6      733.49      843.43    111.66 o
  -9   5  -6      733.49      812.26    115.35 o
   4  -9   7      370.17      429.92     51.58 o
  -5  -4   7      370.17      412.63     51.58 o
  -9   5   7      370.17      366.16     49.31 o
  -9   5  -7      367.07      255.63     27.21 o
  -4   9   7      370.17      381.46     44.49 o
  -4   9  -7      367.07      342.07     63.20 o
  -9   5  -7      367.07      403.56     61.21 o
   4  -9   8      464.56      540.17     70.85 o
  -5  -4   8      464.56      480.09     64.90 o
  -9   5   8      464.56      512.68     66.32 o
  -4   9   8      464.56      516.65     79.35 o
  -4   9  -8      459.54      514.38     66.88 o
  -9   5  -8      459.54      439.28    104.58 o
   4  -9   9     1148.97     1193.76     98.35 o
  -5  -4   9     1148.98     1129.71    143.41 o
  -9   5   9     1148.98     1193.19    176.85 o
  -4   9   9     1148.98      941.23    139.44 o
  -4   9  -9     1140.15     1236.84    180.54 o
  -9   5  -9     1140.16     1147.84     55.55 o
   4  -9  10       30.74       31.74     15.30 o
  -5  -4  10       30.74       26.36     14.45 o
  -9   5  10       30.74       13.89     13.04 o
  -4   9  10       30.74       31.17     14.17 o
  -4   9 -10       32.40       15.87     14.17 o
  -9   5 -10       32.40       12.75      9.35 o
  -4   9 -10       32.40       18.99     11.05 o
   4  -9  11       42.68       56.68     11.34 o
  -5  -4  11       42.68       27.21     15.30 o
  -9   5  11       42.68       25.79     10.20 o
  -4   9  11       42.68       11.62      7.37 o
  -4   9 -11       41.30       35.99     15.30 o
  -4   9 -11       41.30       16.72      8.50 o
   4  -9  12       35.21       30.61     11.05 o
  -5  -4  12       35.21       21.82     11.05 o
  -9   5  12       35.21       49.88     22.67 o
  -4   9  12       35.21       32.87     15.02 o
  -4   9 -12       36.02        5.95      6.23 o
  -9   5 -12       36.02       54.13     25.22 o
  -4   9 -12       36.02       40.53     11.90 o
   4  -9  13       12.55        6.23      5.38 o
  -5  -4  13       12.55       36.27     10.20 o
  -9   5  13       12.55       30.04     15.02 o
  -4   9  13       12.55        6.52      8.22 o
  -4   9 -13       11.91       11.90      7.94 o
  -9   5 -13       11.91       35.42      9.64 o
   4  -9  14       50.34       16.15     12.47 o
  -5  -4  14       50.34       67.16     30.04 o
  -9   5  14       50.34       51.58     11.62 o
  -4   9  14       50.34       20.97     13.32 o
  -4   9 -14       53.05       32.59     11.05 o
  -9   5 -14       53.05       28.91      8.79 o
   5  -9   0     3428.40     3651.11    105.46 o
  -4  -5   0     3428.40     3527.79    102.91 o
  -9   4   0     3428.40     3676.63     98.66 o
  -5   9   0     3428.40     3601.50    104.33 o
   5  -9  -1      102.88       52.71      7.65 o
   5  -9   1      104.06       64.90     11.34 o
  -4  -5  -1      102.88       61.78      7.94 o
  -4  -5   1      104.06       70.57     11.90 o
  -9   4   1      104.06       59.51     18.14 o
  -9   4  -1      102.88       87.00     15.02 o
  -5   9   1      104.06       83.60     13.04 o
  -5   9  -1      102.88       53.85     14.45 o
   4   5   1      104.06      107.69     16.44 o
  -9   4  -1      102.88       64.61      7.08 o
   5  -9  -2      573.69      655.81     43.08 o
   5  -9   2      563.76      526.86     95.51 o
  -4  -5  -2      573.69      640.79     41.94 o
  -4  -5   2      563.76      583.26     33.44 o
  -9   4   2      563.76      611.31     80.77 o
  -9   4  -2      573.69      675.65     78.79 o
  -5   9   2      563.76      767.19    117.33 o
  -5   9  -2      573.69      701.16    118.75 o
   4   5   2      563.76      598.84     92.67 o
  -9   4  -2      573.69      653.83     81.06 o
   5  -9  -3      883.65      953.14     55.55 o
   5  -9   3      887.68      980.06     90.41 o
  -4  -5  -3      883.65      882.85     51.58 o
  -4  -5   3      887.68      847.99     46.76 o
  -9   4   3      887.68      790.45     39.40 o
  -9   4  -3      883.65      929.33     63.49 o
  -5   9   3      887.68      870.66    108.55 o
  -5   9  -3      883.65      816.53     41.66 o
   4   5   3      887.68      787.90     32.88 o
  -9   4  -3      883.65      933.58     42.80 o
  -4  -5  -4      563.48      484.06     29.76 o
   5  -9   4      556.50      598.56     65.18 o
  -4  -5   4      556.50      512.12     35.43 o
  -9   4   4      556.50      563.13     96.36 o
  -9   4  -4      563.48      472.16     57.53 o
  -5   9   4      556.50      498.80     72.55 o
   4   5   4      556.50      502.77     65.18 o
  -5   9  -4      563.48      478.96     85.02 o
  -9   4  -4      563.48      502.48     66.03 o
  -4  -5  -5     5073.27     5311.27    126.17 o
   5  -9   5     5080.90     5120.74    145.45 o
  -4  -5   5     5080.90     5401.72    177.77 o
  -9   4   5     5080.91     5350.40    145.45 o
  -9   4  -5     5073.27     5276.68    120.78 o
  -5   9   5     5080.90     5128.12    150.55 o
   4   5   5     5080.91     5367.41    127.30 o
  -5   9  -5     5073.26     5052.13    141.48 o
  -9   4  -5     5073.27     5063.47    140.91 o
  -4  -5  -6     1019.77     1037.31     36.28 o
   5  -9   6     1018.22     1239.67    138.31 o
  -4  -5   6     1018.22     1140.48     53.28 o
  -9   4   6     1018.21     1037.60     97.50 o
  -5   9   6     1018.21     1045.53    123.29 o
   4   5   6     1018.21     1056.02     37.13 o
  -5   9  -6     1019.77     1024.28    155.60 o
  -9   4  -6     1019.77     1027.39     49.60 o
   5  -9   7     1451.07     1426.21     90.70 o
  -4  -5   7     1451.08     1570.19    165.81 o
  -9   4   7     1451.08     1463.06     69.16 o
  -5   9   7     1451.08     1369.52     60.37 o
   4   5   7     1451.07     1489.13     44.78 o
  -5   9  -7     1447.73     1743.65    167.79 o
  -9   4  -7     1447.73     1423.66     74.26 o
   5  -9   8      674.12      743.95     96.93 o
  -4  -5   8      674.12      756.70    107.41 o
  -9   4   8      674.11      700.02    121.58 o
  -5   9   8      674.12      692.65    112.80 o
  -5   9  -8      669.72      691.23    105.99 o
  -9   4  -8      669.72      660.06     86.16 o
   5  -9   9       31.38       44.21     11.05 o
  -4  -5   9       31.38       18.14     10.20 o
  -9   4   9       31.38       26.92     10.49 o
  -5   9   9       31.38       17.29     11.62 o
  -5   9  -9       31.87       28.62     11.90 o
  -9   4  -9       31.87        7.65     15.02 o
   5  -9  10       58.12       62.35     12.75 o
  -4  -5  10       58.12       58.10     24.09 o
  -9   4  10       58.12       80.48     21.82 o
  -5   9  10       58.12       30.61     12.19 o
  -5   9 -10       61.71       57.25     12.19 o
  -9   4 -10       61.71       35.42      7.37 o
  -5   9 -10       61.71       62.63     13.89 o
   5  -9  11       13.16       11.34      8.50 o
  -4  -5  11       13.16        5.38      7.37 o
  -9   4  11       13.16       11.05      7.08 o
  -5   9  11       13.16        5.38      7.37 o
  -5   9 -11       12.70       -0.28      7.65 o
  -9   4 -11       12.70        7.65      9.35 o
  -5   9 -11       12.70       14.74     11.05 o
   5  -9  12      112.82       69.43     22.39 o
  -4  -5  12      112.82      163.80     29.47 o
  -9   4  12      112.82      134.33     39.96 o
  -5   9  12      112.82       68.30     17.29 o
  -5   9 -12      116.79      124.98     28.91 o
  -9   4 -12      116.79      154.17     28.06 o
  -5   9 -12      116.79       94.37     25.79 o
   5  -9  13      341.41      248.54     51.01 o
  -4  -5  13      341.41      288.78     50.45 o
  -9   4  13      341.41      269.23     61.21 o
  -5   9  13      341.41      226.44     68.87 o
  -5   9 -13      338.96      305.51     64.05 o
  -9   4 -13      338.96      325.34     65.18 o
  -5   9 -13      338.96      232.67     69.72 o
  -4  -5  14      119.36      147.37     32.02 o
  -9   4  14      119.36      116.19     30.89 o
  -5   9  14      119.36      114.49     26.07 o
  -9   4 -14      123.41      237.49     29.47 o
   6  -9   0     1281.20     1265.23    100.33 o
  -3  -6   0     1281.21     1302.65     86.73 o
  -9   3   0     1281.20     1341.76    109.12 o
  -6   9   0     1281.20     1278.55     53.28 o
   3   6   0     1281.21     1202.31     50.73 o
  -9   3   0     1281.20     1321.92     65.19 o
   6  -9  -1      598.74      729.50     88.71 o
   6  -9   1      593.00      591.19     96.64 o
  -3  -6  -1      598.74      601.68     32.03 o
  -3  -6   1      593.00      679.90     59.80 o
  -9   3  -1      598.74      573.06     66.88 o
  -9   3   1      593.00      672.25     84.17 o
  -6   9   1      593.00      610.18     93.24 o
  -6   9  -1      598.74      625.49    111.38 o
   3   6   1      593.00      577.02     42.23 o
   3   6  -1      598.74      728.65    105.15 o
  -9   3  -1      598.74      693.51     66.88 o
  -9   3   1      593.00      621.80     82.19 o
   6  -9  -2     1188.42     1253.31     57.54 o
   6  -9   2     1206.52     1247.36     75.96 o
  -3  -6  -2     1188.42     1237.16     52.72 o
  -3  -6   2     1206.52     1129.74     49.32 o
  -9   3  -2     1188.42     1289.31    106.00 o
  -9   3   2     1206.52     1258.42     70.86 o
  -6   9   2     1206.52     1225.26     62.07 o
  -6   9  -2     1188.42     1145.90     80.78 o
   3   6   2     1206.52     1156.38     71.42 o
  -9   3  -2     1188.42     1205.13    102.60 o
  -9   3   2     1206.52     1306.60     67.17 o
   6  -9   3       27.77       32.87     13.60 o
  -3  -6  -3       27.70       56.11      9.64 o
  -3  -6   3       27.77       49.03     11.05 o
  -9   3   3       27.77       29.19     13.04 o
  -6   9   3       27.77       31.46      9.35 o
  -6   9  -3       27.70       36.27     15.87 o
  -9   3  -3       27.70       40.24     13.32 o
  -3  -6  -4      719.02      769.47     46.48 o
   6  -9   4      733.24      783.35     57.53 o
  -9   3  -4      719.02      664.32     36.56 o
  -3  -6   4      733.23      840.04     53.85 o
  -9   3  -4      719.02      692.66     58.10 o
  -9   3   4      733.23      843.15    105.15 o
  -6   9   4      733.23      822.18    124.13 o
  -6   9  -4      719.02      806.59    132.92 o
   3   6   4      733.23      830.12     45.91 o
  -9   3  -4      719.02      908.62    135.47 o
  -3  -6  -5     8934.54     9789.49    220.66 o
   6  -9   5     8903.76     9578.74    228.60 o
  -3  -6   5     8903.75     9703.25    279.93 o
  -9   3  -5     8934.54     9257.70    193.43 o
  -6   9   5     8903.74     9384.17    232.85 o
   3   6   5     8903.73     9624.12    217.25 o
  -6   9  -5     8934.56     9444.89    225.48 o
  -9   3  -5     8934.54     9457.37    255.83 o
  -3  -6  -6     3487.66     3712.73     96.38 o
   6  -9   6     3485.52     3610.39    106.02 o
  -3  -6   6     3485.52     3842.28    264.49 o
  -9   3   6     3485.52     3840.29    129.27 o
  -6   9   6     3485.52     3585.16    153.08 o
   3   6   6     3485.51     3804.57     98.37 o
  -6   9  -6     3487.67     3723.78    108.57 o
  -9   3  -6     3487.66     3754.11    123.88 o
   6  -9   7      403.08      520.89     52.71 o
  -3  -6   7      403.08      601.95     84.74 o
  -9   3   7      403.08      511.26     90.69 o
  -6   9   7      403.08      540.73     86.44 o
   3   6   7      403.08      433.04     34.01 o
  -6   9  -7      399.91      543.57     70.57 o
  -9   3  -7      399.91      554.90     64.33 o
   6  -9   8      847.72      892.47     71.70 o
  -3  -6   8      847.72      851.09    123.00 o
  -9   3   8      847.72      903.80    140.57 o
  -6   9   8      847.72      826.43    103.16 o
   3   6   8      847.72      728.09     79.64 o
  -6   9  -8      851.45      906.35    123.57 o
  -9   3  -8      851.45      934.70    124.42 o
   6  -9   9      374.16      376.07     59.51 o
  -3  -6   9      374.16      396.20     73.97 o
  -9   3   9      374.16      469.88     46.48 o
  -6   9   9      374.16      458.26     53.85 o
  -6   9  -9      377.20      385.43     64.05 o
  -9   3  -9      377.20      400.73    105.71 o
   6  -9  10       12.85       12.75      4.25 o
  -3  -6  10       12.85       30.32     10.20 o
  -9   3  10       12.85       32.59     10.49 o
  -6   9  10       12.85       14.74      9.35 o
  -6   9 -10       14.78       31.46     11.34 o
  -9   3 -10       14.78       26.92      8.79 o
  -6   9 -10       14.78        8.79      9.07 o
   6  -9  11       65.06       36.84     10.20 o
  -3  -6  11       65.06       55.55      9.64 o
  -9   3  11       65.06       45.63     22.10 o
  -6   9  11       65.06       38.54     10.49 o
  -6   9 -11       66.90       34.29     14.45 o
  -9   3 -11       66.90       73.12     20.12 o
  -6   9 -11       66.90       64.05     16.15 o
   6  -9  12       13.14       15.87      7.37 o
  -3  -6  12       13.14       12.75     14.45 o
  -9   3  12       13.14        8.50      7.65 o
  -6   9  12       13.14        4.82      6.80 o
  -6   9 -12       11.46       12.47      7.37 o
  -9   3 -12       11.46        8.50      8.22 o
  -6   9 -12       11.46       13.32     13.60 o
  -3  -6  13      353.29      366.44     75.38 o
  -9   3  13      353.29      336.96     83.32 o
  -6   9  13      353.29      255.91     94.94 o
  -9   3 -13      357.55      465.91     73.68 o
  -6   9 -13      357.55      223.89     60.36 o
  -3  -6  14      266.76      161.25     39.96 o
  -9   3  14      266.76      194.41     45.91 o
  -6   9  14      266.76      174.86     43.36 o
  -9   3 -14      263.76      228.14     54.13 o
   7  -9   0     4541.61     4673.55    127.30 o
  -2  -7   0     4541.61     4538.02    139.21 o
  -9   2   0     4541.61     4726.28    119.36 o
  -7   9   0     4541.61     4742.16    129.29 o
   2   7   0     4541.61     4661.64    124.75 o
  -9   2   0     4541.61     4789.51    212.92 o
   7  -9  -1      898.03     1036.46    114.78 o
   7  -9   1      904.87     1056.59     79.64 o
  -2  -7  -1      898.03      965.04     42.80 o
  -2  -7   1      904.87      912.04     43.65 o
  -9   2  -1      898.03      911.76     87.01 o
  -9   2   1      904.87      910.91    122.44 o
  -7   9   1      904.87      849.97     56.40 o
  -7   9  -1      898.03      955.69     74.26 o
   2   7   1      904.87      937.27    106.57 o
   2   7  -1      898.03      838.64     55.55 o
  -9   2  -1      898.03     1042.98    115.35 o
  -9   2   1      904.87      897.02     47.61 o
   7  -9   2     4076.05     3973.04    117.09 o
  -2  -7  -2     4082.52     3865.31    144.87 o
  -2  -7   2     4076.04     3961.42    116.24 o
  -9   2  -2     4082.53     4102.89    101.49 o
  -9   2   2     4076.04     3981.55    109.72 o
  -7   9   2     4076.04     3949.51    125.59 o
  -7   9  -2     4082.53     3842.91    114.25 o
   2   7   2     4076.04     4031.73    109.43 o
   2   7  -2     4082.53     4012.17    114.25 o
  -9   2  -2     4082.53     4105.72    126.44 o
  -9   2   2     4076.04     3813.14    101.78 o
   7  -9   3     1448.63     1523.17    129.53 o
  -2  -7  -3     1440.27     1543.57     65.76 o
  -2  -7   3     1448.63     1547.26     62.64 o
  -9   2  -3     1440.28     1388.82     46.48 o
  -9   2   3     1448.63     1525.72     77.38 o
  -7   9   3     1448.63     1618.12    145.40 o
  -7   9  -3     1440.28     1412.63    113.09 o
   2   7   3     1448.62     1458.83     98.63 o
  -9   2  -3     1440.28     1418.01     74.54 o
  -9   2   3     1448.63     1434.73     84.46 o
   7  -9   4     1443.68     1385.69     55.27 o
  -2  -7  -4     1448.63     1440.96     59.52 o
  -2  -7   4     1443.68     1431.89    110.82 o
  -9   2  -4     1448.63     1370.96     68.87 o
  -9   2   4     1443.68     1423.96     77.38 o
  -7   9   4     1443.68     1427.93     59.80 o
  -7   9  -4     1448.63     1541.58    130.66 o
   2   7   4     1443.68     1306.33     73.13 o
  -9   2  -4     1448.63     1310.30     56.12 o
  -9   2   4     1443.68     1426.79     64.06 o
  -2  -7  -5      308.71      333.85     42.79 o
   7  -9   5      305.39      259.60     41.09 o
  -2  -7   5      305.39      340.36     49.31 o
  -9   2   5      305.39      359.07     58.66 o
  -7   9   5      305.40      342.92     47.61 o
   2   7   5      305.39      325.91     54.41 o
  -7   9  -5      308.71      370.97     45.91 o
  -9   2  -5      308.71      348.87     45.91 o
  -9   2   5      305.39      239.47     24.66 o
  -2  -7  -6       39.07       41.94      9.92 o
   7  -9   6       41.80       15.30     10.77 o
  -2  -7   6       41.81       41.94     11.62 o
  -9   2   6       41.80       46.19      9.64 o
  -7   9   6       41.81       29.47      6.80 o
   2   7   6       41.81       47.33      7.08 o
  -7   9  -6       39.07       60.93     11.90 o
  -9   2  -6       39.07       52.14     15.87 o
   7  -9   7       29.26       32.87      8.79 o
  -2  -7   7       29.26       61.21     13.89 o
  -9   2   7       29.26       22.95     11.90 o
  -7   9   7       29.26       11.62     16.15 o
   2   7   7       29.26        9.64      4.82 o
  -7   9  -7       28.25       24.09     13.60 o
  -9   2  -7       28.25       24.66     12.75 o
   7  -9   8      680.20      749.62    111.10 o
  -2  -7   8      680.20      727.23     75.39 o
  -9   2   8      680.20      780.51    142.27 o
  -7   9   8      680.20      709.09     92.67 o
   2   7   8      680.19      692.08     63.77 o
  -7   9  -8      675.03      739.41    107.98 o
  -9   2  -8      675.03      679.05    100.33 o
   7  -9   9      185.03      139.43     26.92 o
  -2  -7   9      185.03      176.56     23.24 o
  -9   2   9      185.03      156.44     33.44 o
  -7   9   9      185.03      172.87     29.19 o
  -7   9  -9      182.32      193.28     22.39 o
  -9   2  -9      182.32      204.61     45.91 o
  -7   9  -9      182.32      217.08     39.11 o
   7  -9  10      895.73     1000.16     80.49 o
  -2  -7  10      895.73     1042.96     68.87 o
  -9   2  10      895.73      974.94    151.06 o
  -7   9  10      895.73      785.62    115.63 o
  -7   9 -10      894.25      734.89     75.10 o
  -9   2 -10      894.25     1018.02    136.60 o
  -7   9 -10      894.25     1044.37     85.31 o
   7  -9  11      181.20      122.71     18.70 o
  -2  -7  11      181.20      152.75     22.10 o
  -9   2  11      181.21      206.60     30.04 o
  -7   9  11      181.20      179.96     26.92 o
  -7   9 -11      183.36      123.28     22.96 o
  -9   2 -11      183.36      167.77     20.12 o
  -7   9 -11      183.36      209.15     42.51 o
  -2  -7  12      994.90     1074.42    175.43 o
  -9   2  12      994.90      987.13    174.30 o
  -7   9  12      994.90      975.22    134.62 o
  -9   2 -12      994.34     1020.00    169.20 o
  -7   9 -12      994.34      900.40    201.51 o
  -2  -7  13      409.01      296.15     61.78 o
  -9   2  13      409.01      349.15     62.63 o
  -7   9  13      409.01      322.23     79.07 o
  -9   2 -13      412.03      335.83     73.40 o
  -7   9 -13      412.03      268.38     98.91 o
  -2  -7  14     1649.65     1889.58    123.57 o
  -9   2  14     1649.65     1660.29    154.18 o
  -7   9  14     1649.65     1474.65    290.79 o
  -9   2 -14     1648.51     1995.86    101.18 o
  -7   9 -14     1648.51     1837.14     81.91 o
  -1  -8   0     3122.86     3175.80    117.93 o
  -9   1   0     3122.86     3106.91    108.57 o
  -8   9   0     3122.86     3079.70     94.40 o
   1   8   0     3122.86     3248.65     98.93 o
  -9   1   0     3122.86     3158.79    146.56 o
   8  -9   1        8.19       11.62      8.79 o
  -1  -8  -1        7.24       16.15     10.20 o
  -1  -8   1        8.19       11.90      5.67 o
  -9   1  -1        7.24       17.29      4.53 o
  -9   1   1        8.19        6.23      9.92 o
  -8   9   1        8.19       14.45      8.79 o
  -8   9  -1        7.24       17.29      9.35 o
   1   8   1        8.19        9.07      9.92 o
   1   8  -1        7.24       18.14     10.77 o
  -9   1  -1        7.24        3.97      5.10 o
  -9   1   1        8.19        8.79      5.38 o
   8  -9   2      119.31      184.49     22.10 o
  -1  -8  -2      126.69      128.66     16.15 o
  -1  -8   2      119.31      184.49     33.44 o
  -9   1  -2      126.69      130.08     14.74 o
  -9   1   2      119.31      113.64     26.36 o
  -8   9   2      119.31      125.54     22.67 o
  -8   9  -2      126.69      127.25     17.57 o
   1   8   2      119.31      183.07     22.39 o
   1   8  -2      126.69      146.52     19.84 o
  -9   1  -2      126.69      109.96     25.79 o
  -9   1   2      119.31      134.05     23.81 o
   8  -9   3      202.88      215.95     24.09 o
  -1  -8  -3      202.12      228.42     35.42 o
  -1  -8   3      202.88      300.97     63.76 o
  -9   1  -3      202.12      205.46     28.06 o
  -9   1   3      202.88      238.91     45.91 o
  -8   9   3      202.88      259.59     47.04 o
  -8   9  -3      202.12      255.63     28.91 o
   1   8   3      202.88      256.48     35.14 o
   1   8  -3      202.12      275.46     30.61 o
  -9   1   3      202.88      204.05     31.46 o
  -9   1  -3      202.12      223.89     32.59 o
   8  -9   4      132.99      126.11     16.44 o
  -1  -8  -4      139.64      134.61     29.19 o
  -1  -8   4      132.99      146.80     17.57 o
  -9   1  -4      139.64      105.14     10.77 o
  -9   1   4      132.99      148.22     24.94 o
  -8   9   4      132.99      149.07     20.97 o
  -8   9  -4      139.64      105.42     18.42 o
   1   8   4      132.99      115.63     21.25 o
   1   8  -4      139.64      147.37     26.64 o
  -9   1  -4      139.64      146.52     18.99 o
  -9   1   4      132.99      118.18     20.69 o
  -1  -8  -5      794.28      802.06     39.68 o
   8  -9   5      784.63      792.42    123.57 o
  -1  -8   5      784.63      796.67    111.10 o
  -9   1   5      784.63      854.21    131.50 o
  -8   9   5      784.63      791.00    122.15 o
   1   8   5      784.63      779.67     84.74 o
  -8   9  -5      794.28      740.56    115.92 o
   1   8  -5      794.28      914.57    132.92 o
  -9   1   5      784.63      637.96     43.93 o
  -9   1  -5      794.28      723.27    123.57 o
  -1  -8  -6        6.79        7.08      3.68 o
   8  -9   6        5.50       15.02      7.94 o
  -1  -8   6        5.50       17.29     13.89 o
  -9   1   6        5.50       -5.67      9.92 o
  -8   9   6        5.50       14.74     11.05 o
   1   8   6        5.50       17.85      6.23 o
  -8   9  -6        6.79       -2.55      6.23 o
  -9   1  -6        6.79        6.23      7.94 o
   8  -9   7      281.61      294.45     47.33 o
  -1  -8   7      281.61      286.52     48.18 o
  -9   1   7      281.61      317.97     70.00 o
  -8   9   7      281.61      272.06     67.45 o
   1   8   7      281.61      236.36     51.58 o
  -8   9  -7      276.70      263.56     42.51 o
  -9   1  -7      276.70      266.68     40.53 o
   8  -9   8      591.24      539.04     88.99 o
  -1  -8   8      591.23      616.13     60.93 o
  -9   1   8      591.23      628.31    107.41 o
  -8   9   8      591.23      673.09     96.92 o
   1   8   8      591.23      580.42     83.04 o
  -8   9  -8      589.71      553.49     88.99 o
  -9   1  -8      589.70      605.64     98.34 o
   8  -9   9      216.49      243.16     34.01 o
  -1  -8   9      216.49      253.36     39.68 o
  -9   1   9      216.49      244.01     68.02 o
  -8   9   9      216.49      208.86     68.87 o
   1   8   9      216.49      232.10     34.29 o
  -8   9  -9      212.48      193.28     28.34 o
  -9   1  -9      212.48      233.24     34.57 o
  -8   9  -9      212.48      226.72     30.04 o
   8  -9  10       77.57       55.83     13.32 o
  -1  -8  10       77.57      101.46     15.02 o
  -9   1  10       77.57       69.72     22.10 o
  -8   9  10       77.57       80.20     14.74 o
  -8   9 -10       75.97       63.48     14.74 o
  -9   1 -10       75.96       78.22     21.82 o
  -1  -8  11      142.51      181.09     33.16 o
  -9   1  11      142.50      196.39     31.74 o
  -8   9  11      142.50      171.45     42.79 o
  -9   1 -11      141.05      184.77     34.57 o
  -8   9 -11      141.05      149.92     40.53 o
  -1  -8  12      706.12      693.21    146.80 o
  -9   1  12      706.12      755.85    165.79 o
  -8   9  12      706.12      620.09    115.63 o
  -9   1 -12      706.53      793.82    129.80 o
  -8   9 -12      706.53      555.19    124.42 o
  -1  -8  13       14.95       35.42     10.77 o
  -9   1  13       14.95        9.07     11.05 o
  -8   9  13       14.95        9.92      8.50 o
  -9   1 -13       14.01       58.66     23.52 o
  -8   9 -13       14.01       11.90      9.92 o
   0  -9   0     4143.98     4443.86    144.58 o
  -9   0   0     4143.98     4510.20    121.90 o
  -9   9   0     4143.98     4314.01    121.62 o
   0   9   0     4143.98     4188.42    140.90 o
  -9   0   0     4143.98     4464.27    229.92 o
   0  -9  -1      730.51      762.66    104.58 o
   0  -9   1      722.69      818.78    132.07 o
  -9   0  -1      730.50      659.50     54.70 o
  -9   0   1      722.69      724.40     95.79 o
  -9   9   1      722.69      626.91    102.03 o
  -9   9  -1      730.51      635.98    100.33 o
   0   9   1      722.69      770.88    138.59 o
   0   9  -1      730.50      804.89    130.94 o
  -9   0   1      722.69      745.66     73.69 o
  -9   0  -1      730.50      656.67     45.06 o
   0  -9  -2     1381.52     1466.18     63.20 o
   0  -9   2     1400.77     1451.16     98.35 o
  -9   0  -2     1381.52     1423.94     78.79 o
  -9   0   2     1400.77     1424.23    132.36 o
  -9   9   2     1400.77     1408.07     59.24 o
  -9   9  -2     1381.52     1362.44    102.88 o
   0   9   2     1400.77     1440.39     68.02 o
   0   9  -2     1381.52     1406.66     97.78 o
  -9   0  -2     1381.52     1470.14     79.36 o
  -9   0   2     1400.77     1528.25    100.90 o
   9  -9   3     6087.47     6488.91    163.89 o
   0  -9  -3     6106.76     6314.54    214.08 o
   0  -9   3     6087.47     6253.85    169.56 o
  -9   0  -3     6106.76     6275.69    155.38 o
  -9   0   3     6087.47     6447.23    167.57 o
  -9   9   3     6087.47     6497.98    173.53 o
  -9   9  -3     6106.77     6667.55    167.57 o
   0   9   3     6087.46     6317.36    162.19 o
   0   9  -3     6106.77     6209.91    168.43 o
  -9   0  -3     6106.76     6435.04    269.65 o
   9  -9   4     5829.01     6273.48    170.40 o
   0  -9  -4     5820.19     6253.91    206.70 o
   0  -9   4     5829.00     6244.27    205.00 o
  -9   0  -4     5820.20     6238.31    139.78 o
  -9   0   4     5829.00     6558.14    171.25 o
  -9   9   4     5829.01     6299.84    169.27 o
  -9   9  -4     5820.20     6082.94    155.94 o
   0   9   4     5829.00     6242.00    191.39 o
   0   9  -4     5820.20     6077.27    169.55 o
  -9   0   4     5829.00     6234.92    139.78 o
  -9   0  -4     5820.20     5721.15    152.82 o
   9  -9   5      521.03      497.94     71.13 o
   0  -9  -5      523.89      439.85     81.62 o
   0  -9   5      521.03      605.92     79.35 o
  -9   0   5      521.03      538.75     99.48 o
  -9   9   5      521.03      566.81    102.31 o
  -9   9  -5      523.90      509.85     72.55 o
   0   9   5      521.03      531.95     77.37 o
   0   9  -5      523.89      486.32     98.91 o
  -9   0  -5      523.89      512.68     69.43 o
   0  -9  -6     1021.40     1130.83    163.25 o
   9  -9   6     1017.29     1045.24     76.52 o
   0  -9   6     1017.29     1086.05     53.85 o
  -9   0   6     1017.29     1173.34     71.99 o
  -9   9   6     1017.29     1169.94    182.24 o
   0   9   6     1017.29     1056.29     49.31 o
  -9   9  -6     1021.40     1147.55     75.11 o
   0   9  -6     1021.40     1085.20    181.67 o
  -9   0  -6     1021.40     1080.67    157.86 o
   9  -9   7     4582.35     5143.99    136.36 o
   0  -9   7     4582.35     5053.56    360.89 o
  -9   0   7     4582.35     4653.55    139.20 o
  -9   9   7     4582.35     5026.06    161.59 o
   0   9   7     4582.34     4795.58    131.26 o
  -9   9  -7     4599.61     4951.79    132.39 o
   0   9  -7     4599.61     5137.20    159.61 o
  -9   0  -7     4599.61     4855.69    146.00 o
   9  -9   8      362.89      334.98     58.66 o
   0  -9   8      362.89      390.81     43.08 o
  -9   0   8      362.89      403.56     77.37 o
  -9   9   8      362.89      439.27     68.30 o
   0   9   8      362.89      338.95     71.70 o
  -9   9  -8      366.47      394.49     54.13 o
   0   9  -8      366.47      405.83     50.16 o
  -9   0  -8      366.47      408.38     74.82 o
  -9   9  -8      366.47      370.41     75.38 o
   9  -9   9     1665.88     1786.73     64.62 o
   0  -9   9     1665.88     1851.63     97.22 o
  -9   0   9     1665.88     1740.81    132.93 o
  -9   9   9     1665.88     1470.99    230.71 o
   0   9   9     1665.88     1779.64    203.78 o
  -9   9  -9     1675.06     1819.32    136.33 o
   0   9  -9     1675.06     1793.25     77.09 o
  -9   0  -9     1675.06     1745.91     93.81 o
  -9   9  -9     1675.06     1835.19     84.18 o
   0  -9  10     1361.23     1631.93    128.39 o
  -9   0  10     1361.23     1680.97     95.80 o
  -9   9  10     1361.23     1405.20    158.72 o
   0   9 -10     1365.78     1257.25    201.80 o
  -9   0 -10     1365.78     1414.55    167.50 o
  -9   9 -10     1365.78     1538.12    201.23 o
   0  -9  11      277.53      255.63     68.58 o
  -9   0  11      277.52      343.76     58.66 o
  -9   9  11      277.53      246.84     54.41 o
  -9   0 -11      278.48      325.06     35.14 o
  -9   9 -11      278.47      250.52     64.33 o
   0  -9  12       25.54        9.35      8.79 o
  -9   0  12       25.54       10.49     13.89 o
  -9   9  12       25.54       41.94     19.84 o
   0   9 -12       26.29       11.34      7.65 o
  -9   0 -12       26.29       34.01     18.42 o
  -9   9 -12       26.29       52.14     13.32 o
   0  -9  13      352.47      267.25     69.72 o
  -9   0  13      352.47      325.06     53.56 o
  -9   9  13      352.47      301.82     63.76 o
   0   9 -13      348.93      247.41     56.68 o
  -9   0 -13      348.93      314.86     80.77 o
  -9   9 -13      348.93      293.04     89.55 o
   1 -10   0     2451.57     2440.25     91.27 o
  -9  -1   0     2451.57     2456.41     88.72 o
 -10   9   0     2451.57     2469.44    109.98 o
  -1  10   0     2451.57     2443.37     92.12 o
  -9  -1   0     2451.57     2565.82     95.81 o
   1 -10  -1      198.40      375.22     43.64 o
   1 -10   1      199.21      267.81     58.95 o
  -9  -1  -1      198.39      219.35     37.41 o
  -9  -1   1      199.21      284.82     36.28 o
 -10   9   1      199.21      245.99     37.41 o
 -10   9  -1      198.39      244.86     29.19 o
  -1  10   1      199.21      302.39     54.13 o
  -1  10  -1      198.40      206.03     24.66 o
  -9  -1   1      199.21      210.85     24.66 o
  -9  -1  -1      198.39      246.56     45.34 o
   1 -10  -2     2708.43     2706.75    192.47 o
   1 -10   2     2700.52     3181.25    213.16 o
  -9  -1  -2     2708.43     2853.29     85.32 o
  -9  -1   2     2700.52     2911.68    100.91 o
 -10   9   2     2700.52     2818.99    102.05 o
 -10   9  -2     2708.43     2834.30    107.15 o
  -1  10   2     2700.52     3143.55    100.06 o
  -1  10  -2     2708.43     2916.22     96.94 o
  -9  -1   2     2700.52     2920.75     90.14 o
  -9  -1  -2     2708.43     2947.69    115.93 o
   1 -10  -3      219.73      258.46     45.06 o
   1 -10   3      224.84      273.48     43.93 o
  -9  -1  -3      219.73      227.85     24.37 o
  -9  -1   3      224.84      269.80     42.23 o
 -10   9   3      224.84      267.81     46.76 o
 -10   9  -3      219.73      339.23     40.81 o
  -1  10   3      224.84      300.97     42.23 o
  -1  10  -3      219.73      271.50     37.98 o
  -9  -1   3      224.84      212.55     34.29 o
  -9  -1  -3      219.73      188.46     43.93 o
   1 -10  -4     2549.29     2628.17     89.85 o
   1 -10   4     2547.73     2637.24    121.88 o
  -9  -1   4     2547.73     2746.94    176.87 o
 -10   9   4     2547.73     2791.72     99.49 o
 -10   9  -4     2549.29     2695.35     85.32 o
  -1  10   4     2547.72     2546.54    219.11 o
  -1  10  -4     2549.29     2577.72    139.46 o
  -9  -1  -4     2549.28     2897.73    187.08 o
   1 -10  -5      144.40      207.16     33.16 o
   1 -10   5      145.94      253.92     27.21 o
 -10   9   5      145.94      257.89     48.46 o
 -10   9  -5      144.40      181.09     28.34 o
  -1  10   5      145.94      253.92     35.42 o
  -1  10  -5      144.40      225.58     35.71 o
  -9  -1  -5      144.40      189.88     30.61 o
  10  -9   6       46.70       47.04     11.34 o
   1 -10  -6       44.18       31.46     13.04 o
   1 -10   6       46.70       30.04     10.20 o
  -9  -1   6       46.70       48.74     17.29 o
 -10   9   6       46.70       16.15     10.49 o
  -1  10   6       46.70       45.63     10.49 o
 -10   9  -6       44.18       43.93     12.75 o
  -1  10  -6       44.18       58.66     19.55 o
  -9  -1  -6       44.18       58.10     11.62 o
  10  -9   7       70.60       82.75     23.24 o
   1 -10   7       70.60       79.92     20.40 o
  -9  -1   7       70.60      125.26     24.66 o
 -10   9   7       70.60      146.80     30.32 o
  -1  10   7       70.60       70.85     11.05 o
 -10   9  -7       70.93      117.61     18.14 o
  -1  10  -7       70.93       79.92     19.84 o
  -9  -1  -7       70.93       69.72     25.51 o
 -10   9  -7       70.93      135.46     21.25 o
  10  -9   8      102.89       71.13     17.85 o
   1 -10   8      102.89      107.69     16.15 o
  -9  -1   8      102.89       91.25     30.04 o
 -10   9   8      102.89       60.36     22.67 o
  -1  10   8      102.89       91.25     24.66 o
 -10   9  -8       98.32       64.90     16.15 o
  -1  10  -8       98.32       75.95     14.17 o
  -9  -1  -8       98.32       43.36     16.72 o
 -10   9  -8       98.32       59.80     13.60 o
   1 -10   9      595.52      653.53     88.14 o
  -9  -1   9      595.51      626.61    102.88 o
 -10   9   9      595.51      647.01    127.25 o
  -1  10   9      595.51      644.18    121.86 o
  -1  10  -9      601.24      567.94    102.31 o
  -9  -1  -9      601.23      646.16     86.72 o
 -10   9  -9      601.24      544.42     95.22 o
   1 -10  10       54.15       26.64     14.17 o
  -9  -1  10       54.15       48.18     30.89 o
 -10   9  10       54.15       22.10     17.29 o
  -1  10  10       54.15       39.68      7.65 o
  -1  10 -10       54.87       52.14     14.45 o
  -9  -1 -10       54.87       58.10     18.70 o
 -10   9 -10       54.87       35.71     16.15 o
   1 -10  11      402.02      401.01     52.43 o
  -9  -1  11      402.02      277.17     85.87 o
 -10   9  11      402.02      422.27     58.38 o
  -1  10 -11      407.57      326.76     62.63 o
  -9  -1 -11      407.57      321.66     62.06 o
 -10   9 -11      407.57      366.72     72.27 o
   1 -10  12        3.09       17.57      7.65 o
  -9  -1  12        3.09       -3.97     12.75 o
 -10   9  12        3.09       27.49      8.22 o
  -1  10 -12        3.65       13.89     11.05 o
  -9  -1 -12        3.65       19.55      9.07 o
 -10   9 -12        3.65       11.34     15.02 o
   2 -10   0     2838.72     2766.62    138.05 o
  -8  -2   0     2838.72     2971.85    111.40 o
 -10   8   0     2838.72     2840.60     89.01 o
  -2  10   0     2838.72     2900.98    103.18 o
  -8  -2   0     2838.72     3003.88    115.94 o
   2 -10  -1      412.26      304.09    103.73 o
   2 -10   1      412.41      413.49     74.25 o
  -8  -2  -1      412.26      368.71     51.01 o
  -8  -2   1      412.41      363.04     49.60 o
 -10   8   1      412.41      439.56     70.85 o
 -10   8  -1      412.27      402.15     51.86 o
  -2  10   1      412.41      401.58     51.58 o
  -2  10  -1      412.26      395.92     71.42 o
  -8  -2   1      412.41      349.15     45.63 o
  -8  -2  -1      412.26      395.92     49.88 o
   2 -10  -2     1643.31     1818.80    148.80 o
   2 -10   2     1615.43     1638.25     98.63 o
  -8  -2  -2     1643.31     1769.20     96.37 o
  -8  -2   2     1615.42     1807.74    124.14 o
 -10   8   2     1615.43     1802.64     68.31 o
 -10   8  -2     1643.31     1743.40     93.82 o
  -2  10   2     1615.43     1386.56    170.91 o
  -2  10  -2     1643.31     1861.03     71.71 o
  -8  -2  -2     1643.31     1718.46     77.38 o
   2 -10  -3     1276.14     1248.20     62.07 o
   2 -10   3     1275.61     1307.44     67.46 o
  -8  -2  -3     1276.14     1248.49     51.58 o
  -8  -2   3     1275.60     1251.04     63.49 o
 -10   8   3     1275.61     1272.58     88.43 o
 -10   8  -3     1276.15     1257.27    102.88 o
  -2  10   3     1275.60     1269.74    176.01 o
  -2  10  -3     1276.14     1211.07     90.70 o
  -8  -2  -3     1276.14     1301.20     60.65 o
   2 -10  -4     1950.68     1969.34    108.27 o
   2 -10   4     1920.72     2227.83    126.70 o
  -8  -2  -4     1950.68     2148.76     62.92 o
  -8  -2   4     1920.72     2163.78    111.39 o
 -10   8   4     1920.72     1889.69     87.02 o
 -10   8  -4     1950.69     2193.26     70.58 o
  -2  10   4     1920.72     2209.98     78.23 o
  -2  10  -4     1950.69     2033.40     77.95 o
  -8  -2  -4     1950.68     2189.01    127.83 o
   2 -10  -5       49.63       70.00     20.40 o
  -8  -2   5       50.05       25.79     19.27 o
 -10   8   5       50.05       20.97     13.60 o
 -10   8  -5       49.63       40.24      9.07 o
  -2  10   5       50.05       31.74     11.05 o
  -2  10  -5       49.63       37.41     14.17 o
  -8  -2  -5       49.63       50.44     14.45 o
   2 -10   6     2129.15     2156.99    117.34 o
  -8  -2   6     2129.15     2205.46    109.69 o
 -10   8   6     2129.15     2093.21     81.63 o
 -10   8  -6     2129.40     2108.24    109.12 o
  -2  10   6     2129.15     2189.87    171.20 o
  -2  10  -6     2129.40     2203.47     83.90 o
  -8  -2  -6     2129.40     2136.86    103.17 o
 -10   8  -6     2129.40     2404.43    101.47 o
   2 -10   7      686.62      790.43     88.42 o
  -8  -2   7      686.62      738.56    108.83 o
 -10   8   7      686.62      584.10    122.15 o
  -2  10   7      686.62      745.08     85.31 o
 -10   8  -7      686.14      705.12     58.95 o
  -2  10  -7      686.14      698.89    106.28 o
  -8  -2  -7      686.14      679.05    100.89 o
 -10   8  -7      686.14      626.05    107.41 o
   2 -10   8     2330.75     2333.30    110.83 o
  -8  -2   8     2330.75     2428.53    105.16 o
 -10   8   8     2330.75     2538.51    300.17 o
  -2  10   8     2330.74     2308.07    168.08 o
  -2  10  -8     2313.77     2492.87     93.82 o
  -8  -2  -8     2313.77     2581.87    137.19 o
 -10   8  -8     2313.77     2556.36     94.67 o
   2 -10   9      807.61      949.42    133.20 o
  -8  -2   9      807.61      869.22    105.15 o
 -10   8   9      807.61      710.51    137.17 o
  -2  10   9      807.61      662.61    115.91 o
  -2  10  -9      807.93      712.78     92.11 o
  -8  -2  -9      807.93      811.12    127.25 o
 -10   8  -9      807.93      843.71     55.26 o
   2 -10  10     1732.45     1784.74     89.85 o
  -8  -2  10     1732.45     1693.76    116.49 o
 -10   8  10     1732.45     1763.77    104.02 o
  -2  10  10     1732.44     1716.72    150.50 o
  -2  10 -10     1731.73     1828.96     93.25 o
  -8  -2 -10     1731.73     1688.38     92.11 o
 -10   8 -10     1731.73     1708.78     85.03 o
   2 -10  11      121.55      137.45     21.25 o
  -8  -2  11      121.55       48.46     32.31 o
 -10   8  11      121.55      137.45     22.96 o
  -2  10  11      121.55       47.89     19.84 o
  -2  10 -11      121.79      117.89     19.55 o
  -8  -2 -11      121.79      101.74     22.10 o
 -10   8 -11      121.79      100.04     21.82 o
   2 -10  12     2105.71     2223.81    156.17 o
  -8  -2  12     2105.71     2214.45    322.83 o
 -10   8  12     2105.71     2283.89    279.75 o
  -2  10 -12     2113.12     2000.46    165.52 o
 -10   8 -12     2113.11     2390.75     98.07 o
   2 -10  13      185.18      142.83     47.33 o
  -8  -2  13      185.18      124.13     28.34 o
 -10   8  13      185.18      148.22     30.61 o
  -2  10 -13      185.01      151.05     43.93 o
 -10   8 -13      185.01      167.49     37.41 o
   3 -10   0        9.22        7.94      7.65 o
  -7  -3   0        9.22       19.55      7.08 o
 -10   7   0        9.22        6.80      6.80 o
  -3  10   0        9.22       19.84      9.64 o
   3 -10  -1       43.09       15.59     25.22 o
   3 -10   1       44.12       45.34     13.60 o
  -7  -3  -1       43.09       23.81      5.95 o
  -7  -3   1       44.12       17.29     14.17 o
 -10   7   1       44.12       78.78     17.29 o
 -10   7  -1       43.09       67.45     10.49 o
  -3  10   1       44.12       58.66     13.89 o
  -3  10  -1       43.09       23.81     15.02 o
   3 -10  -2     1947.01     2073.67     79.93 o
   3 -10   2     1941.42     1933.65     89.85 o
  -7  -3  -2     1947.01     2033.71     98.64 o
  -7  -3   2     1941.42     2131.49     80.50 o
 -10   7   2     1941.42     1886.88     68.31 o
 -10   7  -2     1947.02     2105.98     68.03 o
  -3  10   2     1941.42     2007.06     73.70 o
  -3  10  -2     1947.02     1929.40    128.12 o
  -7  -3  -2     1947.01     1973.90     91.84 o
   3 -10  -3       85.37      104.01     18.14 o
   3 -10   3       85.81      169.75     23.52 o
  -7  -3  -3       85.37       84.17     13.32 o
  -7  -3   3       85.81       93.24     19.84 o
 -10   7   3       85.81       83.60     16.44 o
 -10   7  -3       85.37      104.86     11.62 o
  -3  10   3       85.81       77.65     12.47 o
  -3  10  -3       85.37      104.57     17.00 o
   7   3   3       85.81       73.12     13.32 o
  -7  -3  -3       85.37      106.56     14.17 o
   3 -10  -4      413.59      458.26     72.55 o
  -7  -3  -4      413.59      375.51     48.18 o
   3 -10   4      409.62      429.07     49.60 o
  -7  -3   4      409.62      328.46     59.51 o
 -10   7   4      409.62      375.79     56.40 o
 -10   7  -4      413.59      388.83     47.05 o
  -3  10   4      409.62      412.35     43.64 o
   7   3   4      409.62      355.67     47.33 o
  -3  10  -4      413.59      329.88     53.85 o
  -7  -3  -4      413.59      466.77     56.11 o
   3 -10  -5      685.83      727.23    115.91 o
  -7  -3  -5      685.83      640.79     26.36 o
   3 -10   5      691.03      745.37    102.59 o
  -7  -3   5      691.03      697.76    104.58 o
 -10   7   5      691.03      704.27    134.34 o
 -10   7  -5      685.83      658.08     80.77 o
  -3  10   5      691.03      661.48     62.07 o
  -3  10  -5      685.83      808.28    131.79 o
  -7  -3  -5      685.83      698.32     69.44 o
 -10   7  -5      685.83      805.73    115.06 o
   3 -10   6     1108.30     1144.73     65.47 o
  -7  -3   6     1108.30     1113.55     78.79 o
 -10   7   6     1108.30     1107.03     81.91 o
 -10   7  -6     1104.56     1124.32     80.49 o
  -3  10   6     1108.30     1095.13     65.75 o
  -3  10  -6     1104.56     1281.62    117.34 o
  -7  -3  -6     1104.56     1128.29     73.41 o
 -10   7  -6     1104.56     1206.23    168.35 o
   3 -10   7      529.20      550.09     61.22 o
  -7  -3   7      529.20      511.55     77.09 o
 -10   7   7      529.20      566.53     93.52 o
 -10   7  -7      524.18      374.38     56.96 o
  -3  10   7      529.20      460.82     85.87 o
  -3  10  -7      524.18      643.61     96.36 o
  -7  -3  -7      524.18      562.84     67.73 o
 -10   7  -7      524.18      517.78     73.69 o
   3 -10   8       36.21       30.61     10.49 o
  -7  -3   8       36.21       26.64     15.30 o
 -10   7   8       36.21       45.91     10.49 o
  -3  10   8       36.21       53.28     11.90 o
  -3  10  -8       37.12       38.83     13.89 o
  -7  -3  -8       37.12       28.06     11.90 o
 -10   7  -8       37.12       33.16      9.64 o
   3 -10   9      844.80      893.31    136.60 o
  -7  -3   9      844.80     1004.69    161.54 o
 -10   7   9      844.80      823.03    154.46 o
  -3  10   9      844.80      834.93     68.87 o
  -3  10  -9      838.50      794.40    125.27 o
 -10   7  -9      838.50      872.05    150.49 o
   3 -10  10       23.90       26.92     12.19 o
  -7  -3  10       23.89       37.41     15.30 o
 -10   7  10       23.90       68.01     19.27 o
  -3  10  10       23.89       15.02      7.65 o
  -3  10 -10       26.76       43.08     17.29 o
 -10   7 -10       26.76       26.36      9.92 o
   3 -10  11      329.79      240.61     45.63 o
  -7  -3  11      329.79      185.63    100.04 o
 -10   7  11      329.79      338.10     41.38 o
  -3  10  11      329.79      215.67     45.06 o
  -3  10 -11      326.17      236.92     46.48 o
 -10   7 -11      326.17      275.46     47.33 o
   3 -10  12      340.66      221.34     46.76 o
  -7  -3  12      340.66      278.30     63.20 o
 -10   7  12      340.66      365.87     59.51 o
  -3  10  12      340.66      202.06     75.10 o
  -3  10 -12      345.45      322.23     56.68 o
 -10   7 -12      345.45      244.01     45.34 o
   3 -10  13      173.88      177.41     27.49 o
  -7  -3  13      173.88       85.30     38.83 o
 -10   7  13      173.88      196.96     47.04 o
  -3  10 -13      171.05      184.21     40.53 o
 -10   7 -13      171.05      191.58     48.46 o
   4 -10   0      869.22      805.47     50.16 o
  -6  -4   0      869.22      839.20    111.67 o
 -10   6   0      869.22      907.78     86.16 o
  -4  10   0      869.22     1073.30    138.31 o
   4 -10  -1       12.58       18.14      6.80 o
   4 -10   1       12.53        7.08     12.47 o
  -6  -4  -1       12.58       20.40     11.62 o
  -6  -4   1       12.53       25.22      9.07 o
 -10   6   1       12.53        3.40      6.23 o
 -10   6  -1       12.58       13.89      4.82 o
  -4  10   1       12.53       14.45      4.25 o
  -4  10  -1       12.58       15.59      6.80 o
   4 -10  -2     3313.35     3412.81    134.09 o
   4 -10   2     3336.95     3394.67    112.26 o
  -6  -4  -2     3313.35     3290.91     94.97 o
  -6  -4   2     3336.94     3325.79    111.97 o
 -10   6   2     3336.94     3375.40    100.35 o
 -10   6  -2     3313.35     3384.46    112.54 o
  -4  10   2     3336.95     3205.59    134.37 o
  -4  10  -2     3313.35     3407.71    119.63 o
   6   4   2     3336.94     3369.16    102.62 o
   4 -10  -3       25.94       10.77      6.80 o
   4 -10   3       26.21       26.64      6.23 o
  -6  -4  -3       25.94       15.59      8.79 o
  -6  -4   3       26.21       40.24     13.60 o
 -10   6   3       26.21        7.37      8.22 o
 -10   6  -3       25.94       21.25      7.94 o
  -4  10   3       26.21       19.55      8.79 o
  -4  10  -3       25.94       39.11     14.45 o
   6   4   3       26.21       20.69      6.52 o
   4 -10  -4     1396.51     1415.16     96.93 o
  -6  -4  -4     1396.51     1359.32     45.63 o
   4 -10   4     1404.11     1323.04     77.66 o
  -6  -4   4     1404.11     1380.86     70.01 o
 -10   6   4     1404.11     1377.46     58.39 o
 -10   6  -4     1396.51     1327.58     46.48 o
  -4  10   4     1404.11     1514.64    176.01 o
  -4  10  -4     1396.51     1495.93    155.60 o
   6   4   4     1404.11     1390.50     74.54 o
 -10   6  -4     1396.51     1322.48     55.27 o
  -6  -4  -5     1119.07     1121.78     39.11 o
   4 -10   5     1118.41     1202.55     73.69 o
  -6  -4   5     1118.40     1189.80     58.95 o
 -10   6   5     1118.41     1327.54    157.30 o
 -10   6  -5     1119.08     1216.72     88.43 o
  -4  10   5     1118.40     1377.42    157.58 o
   6   4   5     1118.40     1062.54     78.51 o
  -4  10  -5     1119.07     1027.40    164.38 o
 -10   6  -5     1119.08     1022.01     52.43 o
   4 -10   6     8803.06     9666.97    453.19 o
  -6  -4   6     8803.06     9389.89    234.25 o
 -10   6   6     8803.06     9570.26    252.97 o
 -10   6  -6     8820.40     9844.80    217.52 o
  -4  10   6     8803.05     9613.37    235.67 o
  -4  10  -6     8820.40     9051.29    236.80 o
 -10   6  -6     8820.40     9390.47    237.65 o
   4 -10   7      283.44      251.38     42.23 o
  -6  -4   7      283.44      291.90     43.93 o
 -10   6   7      283.44      292.19     55.83 o
  -4  10   7      283.44      261.58     46.19 o
  -4  10  -7      283.21      391.09     53.28 o
 -10   6  -7      283.21      323.36     52.43 o
   4 -10   8     2507.19     2680.56    138.32 o
  -6  -4   8     2507.19     2705.22    110.83 o
 -10   6   8     2507.19     2578.80     95.24 o
  -4  10   8     2507.18     2698.42     99.77 o
  -4  10  -8     2514.19     2633.23     94.10 o
 -10   6  -8     2514.18     2628.69    102.89 o
   4 -10   9      369.13      344.33     56.68 o
  -6  -4   9      369.14      339.51     50.45 o
 -10   6   9      369.13      440.12     62.35 o
  -4  10   9      369.13      258.75     46.48 o
  -4  10  -9      369.22      316.56     54.13 o
 -10   6  -9      369.22      341.78     55.83 o
   4 -10  10     2460.03     2404.44    117.35 o
  -6  -4  10     2460.02     2662.66    104.31 o
 -10   6  10     2460.02     2583.58    138.04 o
  -4  10  10     2460.02     2408.41    186.22 o
  -4  10 -10     2457.33     2318.84    136.34 o
 -10   6 -10     2457.33     2598.03    100.06 o
  -4  10 -10     2457.33     2762.43    101.47 o
   4 -10  11      121.96       96.92     32.31 o
  -6  -4  11      121.96       84.74     17.85 o
 -10   6  11      121.96      110.52     37.12 o
  -4  10  11      121.96      136.88     36.27 o
  -4  10 -11      121.97       89.84     15.59 o
 -10   6 -11      121.97      109.67     22.10 o
  -4  10 -11      121.97      118.46     30.61 o
   4 -10  12     1298.97     1035.61    189.89 o
  -6  -4  12     1298.97     1489.64     92.11 o
 -10   6  12     1298.97     1136.79    204.34 o
  -4  10  12     1298.97     1306.27     64.34 o
  -4  10 -12     1294.25     1038.44    168.07 o
 -10   6 -12     1294.25     1353.60     85.88 o
  -6  -4  13      176.02      135.18     22.39 o
 -10   6  13      176.02      150.20     39.68 o
  -4  10  13      176.02      109.39     45.06 o
  -4  10 -13      175.77       85.59     27.49 o
 -10   6 -13      175.77       94.37     31.74 o
   5 -10   0     1379.66     1186.72     77.38 o
  -5  -5   0     1379.66     1163.48     54.70 o
 -10   5   0     1379.66     1275.44    142.00 o
  -5  10   0     1379.66     1155.54    157.87 o
   5 -10  -1     1247.38     1234.61    154.75 o
   5 -10   1     1239.30     1188.41     70.57 o
  -5  -5  -1     1247.39     1316.80    119.32 o
  -5  -5   1     1239.30     1148.16     48.75 o
 -10   5   1     1239.30     1232.62    119.61 o
 -10   5  -1     1247.38     1307.73    121.59 o
  -5  10   1     1239.30     1201.16     54.70 o
  -5  10  -1     1247.39     1204.28    179.41 o
   5   5   1     1239.30     1215.90    111.67 o
   5 -10  -2     3979.17     3887.03    136.08 o
   5 -10   2     3985.57     4021.41    117.37 o
  -5  -5  -2     3979.16     4018.57    124.74 o
  -5  -5   2     3985.57     4192.64    128.42 o
 -10   5   2     3985.57     4145.02    115.67 o
 -10   5  -2     3979.17     4011.77    106.31 o
  -5  10   2     3985.57     3928.42    147.14 o
  -5  10  -2     3979.17     3961.87    118.50 o
   5   5   2     3985.56     4048.63    107.16 o
 -10   5  -2     3979.17     3890.43    119.64 o
   5 -10  -3      165.19      183.64     25.51 o
   5 -10   3      168.10      201.78     19.84 o
  -5  -5  -3      165.19      196.96     19.27 o
  -5  -5   3      168.10      193.56     28.62 o
 -10   5   3      168.10      136.88     34.29 o
 -10   5  -3      165.19      152.18     18.42 o
  -5  10   3      168.10      174.86     25.79 o
  -5  10  -3      165.19      155.30     26.92 o
   5   5   3      168.10      160.69     22.39 o
 -10   5  -3      165.19      223.32     30.32 o
  -5  -5  -4       61.71       35.71      7.37 o
   5 -10   4       65.65       58.66     13.60 o
  -5  -5   4       65.65       26.92      6.80 o
 -10   5   4       65.65       29.47     16.15 o
 -10   5  -4       61.71       33.44     11.34 o
  -5  10   4       65.65       29.19     19.55 o
   5   5   4       65.65       46.19     13.60 o
  -5  10  -4       61.71       68.01     19.55 o
 -10   5  -4       61.71       24.94      9.07 o
  -5  -5  -5      858.21      873.48     33.44 o
   5 -10   5      852.10      846.56     55.27 o
  -5  -5   5      852.10      837.49     47.05 o
 -10   5   5      852.10      929.88    136.04 o
 -10   5  -5      858.21      724.12     85.59 o
  -5  10   5      852.10      894.45    147.94 o
   5   5   5      852.10      882.55     57.53 o
  -5  10  -5      858.21      970.13    160.13 o
 -10   5  -5      858.21      963.61    134.34 o
  -5  -5  -6      326.74      192.43     53.28 o
   5 -10   6      320.49      376.07     42.79 o
  -5  -5   6      320.49      372.39     66.88 o
 -10   5   6      320.49      369.56     63.48 o
 -10   5  -6      326.74      254.49     39.68 o
  -5  10   6      320.49      297.00     44.49 o
   5   5   6      320.49      233.81     15.30 o
  -5  10  -6      326.74      388.26     61.50 o
 -10   5  -6      326.74      370.41     54.70 o
   5 -10   7      788.58      891.61    108.83 o
  -5  -5   7      788.58      833.51     87.29 o
 -10   5   7      788.58      867.52    126.40 o
  -5  10   7      788.58      738.29     83.04 o
  -5  10  -7      782.68      867.24    136.32 o
 -10   5  -7      782.68      791.00    123.57 o
   5 -10   8     2593.78     2825.99    142.58 o
  -5  -5   8     2593.79     2865.96    102.89 o
 -10   5   8     2593.79     3112.27    112.81 o
  -5  10   8     2593.79     2952.12     99.49 o
  -5  10  -8     2597.59     2840.73     97.22 o
 -10   5  -8     2597.59     3047.36    177.16 o
   5 -10   9      201.70      192.43     40.81 o
  -5  -5   9      201.70      210.56     30.61 o
 -10   5   9      201.70      152.18     38.26 o
  -5  10   9      201.70      222.47     36.27 o
  -5  10  -9      204.52      191.86     22.96 o
 -10   5  -9      204.52      209.43     39.39 o
   5 -10  10      632.96      642.48     98.06 o
  -5  -5  10      632.96      650.98    111.66 o
 -10   5  10      632.96      634.83    102.31 o
  -5  10  10      632.96      554.63    109.68 o
  -5  10 -10      631.17      613.57    112.51 o
 -10   5 -10      631.17      683.86    134.62 o
  -5  10 -10      631.17      599.40    102.88 o
   5 -10  11       95.53       56.11     10.20 o
  -5  -5  11       95.53       51.01     25.51 o
 -10   5  11       95.53       73.40     13.60 o
  -5  10  11       95.53       39.96     18.70 o
  -5  10 -11       93.69       48.74     18.70 o
 -10   5 -11       93.69       75.10      9.35 o
  -5  10 -11       93.69       68.30     12.47 o
   5 -10  12     1920.38     1923.63    191.31 o
  -5  -5  12     1920.38     2120.05    160.14 o
 -10   5  12     1920.38     2088.59    116.49 o
  -5  10  12     1920.38     2043.24     95.80 o
  -5  10 -12     1914.70     2197.14    205.77 o
 -10   5 -12     1914.70     2252.69    101.75 o
  -5  10 -12     1914.70     2276.78     85.88 o
   5 -10  13      213.14       93.80     30.61 o
  -5  -5  13      213.13      192.14     31.46 o
 -10   5  13      213.14      211.13     45.06 o
  -5  10  13      213.13      161.54     34.29 o
  -5  10 -13      215.49      122.99     33.44 o
 -10   5 -13      215.49      277.73     34.01 o
   6 -10   0    14952.04    14492.43    330.90 o
  -4  -6   0    14952.01    15613.39    346.50 o
 -10   4   0    14952.01    16146.06    355.59 o
  -6  10   0    14952.04    15362.24    348.77 o
   4   6   0    14952.01    15538.75    344.80 o
 -10   4   0    14952.01    15897.46    352.75 o
   6 -10  -1       48.55       30.61     10.20 o
   6 -10   1       48.45       52.99     12.47 o
  -4  -6  -1       48.55       61.50      7.37 o
  -4  -6   1       48.45       45.91     17.00 o
 -10   4   1       48.45       12.19     10.77 o
  -6  10   1       48.45       32.87     11.90 o
  -6  10  -1       48.55       67.73     17.00 o
   4   6   1       48.45       60.65     11.62 o
 -10   4  -1       48.55       50.44     16.72 o
 -10   4   1       48.45       61.21      9.92 o
   6 -10  -2     4275.35     4302.74    199.59 o
   6 -10   2     4285.12     4352.36    278.97 o
  -4  -6  -2     4275.34     4202.38    112.83 o
  -4  -6   2     4285.11     4062.62    133.25 o
 -10   4   2     4285.11     4420.97    121.34 o
 -10   4  -2     4275.34     4198.13    107.16 o
  -6  10   2     4285.11     4128.68    120.21 o
  -6  10  -2     4275.35     4179.14    131.26 o
   4   6   2     4285.11     4315.22    118.50 o
 -10   4  -2     4275.34     4123.29    120.49 o
   6 -10  -3      132.08      143.97     23.52 o
   6 -10   3      132.10      145.10     32.02 o
  -4  -6  -3      132.08      171.17     26.07 o
  -4  -6   3      132.10      141.98     17.85 o
 -10   4  -3      132.08      145.38     17.85 o
 -10   4   3      132.10      158.42     22.10 o
  -6  10   3      132.10      185.34     19.55 o
  -6  10  -3      132.08      157.29     25.22 o
   4   6   3      132.10      149.35     29.19 o
 -10   4  -3      132.08      139.71     28.34 o
   6 -10   4     6411.88     6800.43    176.94 o
  -4  -6  -4     6374.89     6628.57    158.79 o
  -4  -6   4     6411.89     6627.74    210.96 o
 -10   4   4     6411.89     6727.55    175.24 o
 -10   4  -4     6374.90     6723.85    151.70 o
  -6  10   4     6411.88     6576.42    180.62 o
  -6  10  -4     6374.90     6342.75    166.44 o
   4   6   4     6411.87     6669.43    166.73 o
 -10   4  -4     6374.90     6787.36    191.40 o
  -4  -6  -5       50.54       56.96     11.34 o
   6 -10   5       50.62       58.38     20.12 o
  -4  -6   5       50.62       28.62     20.40 o
 -10   4  -5       50.54       32.31      5.38 o
 -10   4   5       50.62       44.78     21.54 o
  -6  10   5       50.62       64.61     16.44 o
   4   6   5       50.62       41.66      8.79 o
  -6  10  -5       50.54       88.14     20.69 o
 -10   4  -5       50.54       22.39      7.65 o
  -4  -6  -6     4547.15     4636.05    115.38 o
   6 -10   6     4559.54     4375.52    181.16 o
  -4  -6   6     4559.53     4455.47    136.08 o
  -6  10   6     4559.54     4438.74    130.69 o
   4   6   6     4559.53     4661.86    116.23 o
  -6  10  -6     4547.16     4310.31    129.84 o
 -10   4  -6     4547.15     4532.29    204.97 o
   6 -10   7       45.29       34.29     17.00 o
  -4  -6   7       45.29       66.31     33.44 o
 -10   4   7       45.29       51.01     24.37 o
  -6  10   7       45.29       52.71     14.17 o
  -6  10  -7       45.48       29.47     11.34 o
 -10   4  -7       45.48       48.18     17.85 o
   6 -10   8     3220.22     3151.82    156.75 o
  -4  -6   8     3220.22     3283.35    124.16 o
 -10   4   8     3220.22     3455.69    116.50 o
  -6  10   8     3220.22     3183.57    111.12 o
  -6  10  -8     3215.92     3340.32    108.57 o
 -10   4  -8     3215.91     3308.29    117.35 o
   6 -10   9      127.87       65.75     11.90 o
  -4  -6   9      127.87       97.77     20.12 o
 -10   4   9      127.87       73.97     22.67 o
  -6  10   9      127.87       98.62     23.24 o
  -6  10  -9      127.89      107.41     19.27 o
 -10   4  -9      127.89       32.02     25.22 o
   6 -10  10      197.62      147.93     27.21 o
  -4  -6  10      197.62       95.79     20.12 o
 -10   4  10      197.62      144.82     54.70 o
  -6  10  10      197.62      110.81     16.72 o
  -6  10 -10      199.65      117.04     21.54 o
 -10   4 -10      199.65      148.50     32.59 o
  -6  10 -10      199.65      120.44     22.96 o
   6 -10  11       33.04        9.64      5.38 o
  -4  -6  11       33.04        6.52     21.25 o
 -10   4  11       33.04       30.04     16.72 o
  -6  10  11       33.04       11.34      9.35 o
  -6  10 -11       32.97       20.40      9.92 o
 -10   4 -11       32.97        7.08     12.75 o
  -6  10 -11       32.97       30.32     12.47 o
   6 -10  12     2436.42     2492.56    136.90 o
  -4  -6  12     2436.42     2582.41    162.13 o
 -10   4  12     2436.42     2746.80    117.06 o
  -6  10  12     2436.42     2658.94    282.30 o
  -6  10 -12     2421.12     2539.32    258.78 o
 -10   4 -12     2421.12     2764.37    115.08 o
  -6  10 -12     2421.12     2633.14    113.09 o
  -4  -6  13       96.02       86.72     17.57 o
 -10   4  13       96.02       57.25     20.97 o
  -6  10 -13       96.01       83.32     19.55 o
 -10   4 -13       96.01       58.66     19.27 o
  -6  10 -13       96.01       54.98     18.70 o
   7 -10   0     4703.29     5110.65    140.34 o
  -3  -7   0     4703.29     4941.10    174.65 o
 -10   3   0     4703.29     4989.02    127.58 o
  -7  10   0     4703.29     4832.80    137.79 o
   3   7   0     4703.29     4784.60    129.00 o
 -10   3   0     4703.29     5161.68    142.04 o
   7 -10  -1       47.15       42.23     10.77 o
   7 -10   1       46.21       45.06      8.79 o
  -3  -7  -1       47.15       39.11     13.60 o
  -3  -7   1       46.21        9.92     12.75 o
 -10   3  -1       47.15       71.98      9.92 o
 -10   3   1       46.21       63.76      8.50 o
  -7  10  -1       47.15       39.96      9.35 o
   3   7   1       46.21       68.01     10.77 o
   3   7  -1       47.15       20.69     10.20 o
 -10   3   1       46.21       23.24      7.65 o
   7 -10   2     4156.99     4234.06    138.63 o
  -3  -7  -2     4161.45     4112.44    121.05 o
  -3  -7   2     4156.99     4265.82    138.63 o
 -10   3  -2     4161.46     4355.12    110.56 o
 -10   3   2     4156.99     4078.99    114.25 o
  -7  10   2     4157.00     4166.87    122.19 o
  -7  10  -2     4161.46     4470.79    126.72 o
   3   7   2     4156.98     4171.13    135.23 o
   3   7  -2     4161.46     4284.81    121.62 o
 -10   3  -2     4161.46     4260.15    168.97 o
 -10   3   2     4156.99     4293.88    144.02 o
   7 -10   3      486.23      523.45     86.44 o
  -3  -7  -3      487.77      530.54     76.80 o
  -3  -7   3      486.23      498.51     79.07 o
 -10   3  -3      487.77      421.71     54.70 o
 -10   3   3      486.23      554.63     67.73 o
  -7  10   3      486.23      544.14     81.62 o
  -7  10  -3      487.77      376.65     61.22 o
   3   7   3      486.23      429.08     58.66 o
 -10   3  -3      487.77      480.94     66.60 o
 -10   3   3      486.23      481.51     32.02 o
   7 -10   4        9.81        9.92     10.20 o
  -3  -7  -4       10.63       21.54      9.07 o
  -3  -7   4        9.81        2.55      8.50 o
 -10   3  -4       10.63        4.25      2.27 o
 -10   3   4        9.81        8.79      8.50 o
  -7  10   4        9.81       21.25     12.75 o
  -7  10  -4       10.63       27.77      7.08 o
   3   7   4        9.81       18.70     11.90 o
 -10   3  -4       10.63       13.32     10.49 o
 -10   3   4        9.81       13.60      6.80 o
  -3  -7  -5     6637.13     7402.93    180.05 o
   7 -10   5     6624.09     6840.64    176.65 o
  -3  -7   5     6624.08     7292.62    290.92 o
 -10   3   5     6624.09     7135.82    186.86 o
  -7  10   5     6624.08     7109.45    186.86 o
   3   7   5     6624.08     7332.60    182.61 o
  -7  10  -5     6637.14     7072.03    183.74 o
 -10   3  -5     6637.13     7181.19    190.26 o
 -10   3   5     6624.09     6914.08    158.50 o
  -3  -7  -6      782.57      827.28     43.08 o
   7 -10   6      788.40      770.31    119.32 o
  -3  -7   6      788.40      826.43     51.58 o
 -10   3   6      788.40      775.13     50.16 o
  -7  10   6      788.40      892.75     94.94 o
   3   7   6      788.40      868.66    122.15 o
  -7  10  -6      782.57      832.10    131.50 o
 -10   3  -6      782.56      871.49    130.09 o
   7 -10   7      346.34      334.70     38.83 o
  -3  -7   7      346.34      365.02     46.76 o
 -10   3   7      346.34      385.14     43.08 o
  -7  10   7      346.34      365.02     35.99 o
   3   7   7      346.34      304.94     42.79 o
  -7  10  -7      347.96      392.23     52.71 o
 -10   3  -7      347.96      309.19     68.02 o
   7 -10   8       77.20       90.12     16.15 o
  -3  -7   8       77.20       52.71     12.75 o
 -10   3   8       77.20       61.78     13.60 o
  -7  10   8       77.20       89.84     18.70 o
  -7  10  -8       75.18       91.25     23.24 o
 -10   3  -8       75.18       43.93     19.55 o
   7 -10   9       89.58      117.33     22.10 o
  -3  -7   9       89.58      107.41     23.52 o
 -10   3   9       89.58       59.51     15.02 o
  -7  10   9       89.58       91.25     28.62 o
  -7  10  -9       89.72      107.12     20.40 o
 -10   3  -9       89.72       66.60     26.92 o
   7 -10  10      234.13      165.22     31.17 o
  -3  -7  10      234.13      182.51     44.49 o
 -10   3  10      234.13      227.00     51.30 o
  -7  10  10      234.13      211.70     43.08 o
  -7  10 -10      231.13      291.33     51.58 o
 -10   3 -10      231.13      261.29     35.14 o
  -7  10 -10      231.13      192.43     30.89 o
   7 -10  11      258.61      161.54     46.76 o
  -3  -7  11      258.61      269.23     88.70 o
 -10   3  11      258.61      267.81     41.38 o
  -7  10  11      258.61      204.05     56.68 o
  -7  10 -11      259.96      207.16     43.36 o
 -10   3 -11      259.96      226.72     52.43 o
  -7  10 -11      259.96      200.08     39.96 o
  -3  -7  12        4.76       11.62     14.45 o
 -10   3  12        4.76       21.82     14.17 o
  -7  10  12        4.76       24.37     13.60 o
  -7  10 -12        5.66       24.66     10.49 o
 -10   3 -12        5.66       -1.70     10.49 o
  -7  10 -12        5.66       14.45     12.19 o
  -3  -7  13      387.52      239.76     83.60 o
 -10   3  13      387.52      378.91     81.62 o
  -7  10  13      387.52      232.67     93.24 o
 -10   3 -13      390.12      404.98     58.38 o
  -7  10 -13      390.13      336.11    102.31 o
   8 -10   0      566.47      571.92     85.87 o
  -2  -8   0      566.46      556.33     90.41 o
 -10   2   0      566.46      519.20     75.67 o
  -8  10   0      566.47      632.85     93.24 o
   2   8   0      566.46      746.21    104.01 o
 -10   2   0      566.46      613.01     85.59 o
   8 -10   1      988.54     1124.60    111.10 o
  -2  -8  -1      989.07     1025.41     60.37 o
  -2  -8   1      988.54      987.15     58.38 o
 -10   2  -1      989.07      961.07     99.76 o
 -10   2   1      988.54      974.39    129.24 o
  -8  10   1      988.54     1049.78    138.88 o
  -8  10  -1      989.07      963.62    145.68 o
   2   8   1      988.53     1059.13    143.13 o
   2   8  -1      989.07     1187.81    151.63 o
 -10   2  -1      989.07     1042.13     48.75 o
 -10   2   1      988.54     1034.76     53.00 o
   8 -10   2     2112.66     2151.36     75.40 o
  -2  -8  -2     2150.28     2126.14    113.95 o
  -2  -8   2     2112.66     2272.67     88.44 o
 -10   2  -2     2150.29     2083.62     74.26 o
 -10   2   2     2112.66     2115.92    146.83 o
  -8  10   2     2112.66     2334.46     82.48 o
  -8  10  -2     2150.29     2238.66     78.23 o
   2   8   2     2112.66     2211.16     74.55 o
   2   8  -2     2150.28     2071.15     76.81 o
 -10   2  -2     2150.29     2368.48    131.52 o
 -10   2   2     2112.66     2267.00    107.99 o
   8 -10   3     4885.73     5060.98    141.47 o
  -2  -8  -3     4885.52     5140.65    140.91 o
  -2  -8   3     4885.73     5089.62    165.57 o
 -10   2  -3     4885.52     5263.69    123.04 o
 -10   2   3     4885.73     5114.28    161.89 o
  -8  10   3     4885.73     5155.96    145.16 o
  -8  10  -3     4885.53     5093.59    143.74 o
   2   8   3     4885.72     5168.72    140.62 o
   2   8  -3     4885.52     5151.42    147.14 o
 -10   2  -3     4885.52     5379.65    183.43 o
 -10   2   3     4885.73     5171.27    132.97 o
   8 -10   4     3472.91     3206.97    236.42 o
  -2  -8  -4     3492.21     3650.05    107.15 o
  -2  -8   4     3472.90     3643.80    120.76 o
 -10   2  -4     3492.20     3584.00     84.19 o
 -10   2   4     3472.91     3591.93    109.14 o
  -8  10   4     3472.90     3648.34    127.28 o
  -8  10  -4     3492.21     3490.16    122.75 o
   2   8   4     3472.91     3758.04    106.87 o
   2   8  -4     3492.20     3493.57    125.58 o
 -10   2  -4     3492.20     3662.24    109.71 o
 -10   2   4     3472.91     3569.25    130.12 o
  -2  -8  -5       34.80       37.97      7.37 o
   8 -10   5       34.94       17.29      6.23 o
  -2  -8   5       34.94       50.16     14.74 o
 -10   2   5       34.94       15.30      9.64 o
  -8  10   5       34.94       18.99     10.20 o
   2   8   5       34.94       26.07      9.64 o
  -8  10  -5       34.80       29.76     15.02 o
 -10   2  -5       34.80        9.35      8.79 o
 -10   2   5       34.94       11.90      6.52 o
  -2  -8  -6     1423.02     1432.72     54.13 o
   8 -10   6     1435.13     1380.57    103.73 o
  -2  -8   6     1435.13     1394.74     63.20 o
 -10   2   6     1435.13     1453.41     89.56 o
  -8  10   6     1435.13     1400.12    116.77 o
   2   8   6     1435.13     1395.87     96.93 o
  -8  10  -6     1423.03     1498.47    104.30 o
 -10   2  -6     1423.02     1391.90    121.87 o
   8 -10   7      802.89      909.18    114.78 o
  -2  -8   7      802.89      799.22    123.57 o
 -10   2   7      802.89      933.27    128.39 o
  -8  10   7      802.89      849.10    119.60 o
   2   8   7      802.89      763.79     87.01 o
  -8  10  -7      803.71      947.16    112.51 o
 -10   2  -7      803.71      703.43    123.85 o
   8 -10   8     1741.09     1718.44    136.61 o
  -2  -8   8     1741.09     1882.54    195.28 o
 -10   2   8     1741.09     1712.77    203.22 o
  -8  10   8     1741.09     1815.94    245.73 o
  -8  10  -8     1744.94     1934.98    135.20 o
 -10   2  -8     1744.93     1781.92     75.96 o
   8 -10   9      435.23      422.55     70.00 o
  -2  -8   9      435.23      353.97     66.60 o
 -10   2   9      435.24      516.08     83.32 o
  -8  10   9      435.23      444.66     86.15 o
  -8  10  -9      434.75      448.06     76.52 o
 -10   2  -9      434.75      426.24     79.92 o
  -8  10  -9      434.75      448.06     96.36 o
   8 -10  10     2834.40     2990.10    260.21 o
  -2  -8  10     2834.40     3256.54    183.39 o
 -10   2  10     2834.40     3058.98    225.91 o
  -8  10  10     2834.40     3337.32    116.78 o
  -8  10 -10     2829.80     3226.78    146.83 o
 -10   2 -10     2829.80     3112.55    129.82 o
  -8  10 -10     2829.80     3000.30    196.71 o
  -2  -8  11       62.62       91.82     26.64 o
 -10   2  11       62.62       73.12     24.37 o
  -8  10  11       62.62       20.97     17.00 o
  -8  10 -11       61.87       46.76     15.87 o
 -10   2 -11       61.87       39.11     14.74 o
  -8  10 -11       61.87       37.69     18.14 o
  -2  -8  12     1600.02     1607.86    119.32 o
 -10   2  12     1600.02     1667.09    254.23 o
  -8  10  12     1600.01     1548.05    191.03 o
 -10   2 -12     1605.87     1738.23    148.51 o
  -8  10 -12     1605.88     1790.95     79.64 o
  -2  -8  13      300.35      181.94     65.47 o
 -10   2  13      300.35      244.86     47.61 o
  -8  10  13      300.35      237.77     59.80 o
 -10   2 -13      300.76      353.68     58.38 o
  -8  10 -13      300.76      255.34     52.43 o
  -1  -9   0     1294.19     1566.49    142.56 o
 -10   1   0     1294.19     1244.24     88.15 o
  -9  10   0     1294.19     1376.60     70.57 o
   1   9   0     1294.19     1430.45    154.75 o
 -10   1   0     1294.19     1470.13    121.31 o
  -1  -9  -1      198.98      283.68     50.73 o
  -1  -9   1      198.89      209.71     33.72 o
 -10   1  -1      198.98      242.31     29.47 o
 -10   1   1      198.89      253.07     37.13 o
  -9  10   1      198.89      219.07     32.02 o
  -9  10  -1      198.98      199.23     37.13 o
   1   9   1      198.89      292.75     45.91 o
   1   9  -1      198.98      263.28     29.47 o
 -10   1   1      198.89      233.52     24.37 o
 -10   1  -1      198.98      226.15     34.01 o
   9 -10   2     1135.23     1170.24     96.36 o
  -1  -9  -2     1133.69     1334.91    134.34 o
  -1  -9   2     1135.23     1103.07     60.09 o
 -10   1  -2     1133.69     1068.21    104.30 o
 -10   1   2     1135.24     1164.58    116.77 o
  -9  10   2     1135.23     1050.92    179.69 o
  -9  10  -2     1133.69     1278.23    114.22 o
   1   9   2     1135.23     1174.78    104.30 o
   1   9  -2     1133.69     1283.33    168.35 o
 -10   1  -2     1133.69     1109.31    138.88 o
 -10   1   2     1135.24     1036.75     74.26 o
   9 -10   3     1305.80     1297.52    138.03 o
  -1  -9  -3     1302.70     1329.26     84.74 o
  -1  -9   3     1305.80     1363.55     68.59 o
 -10   1  -3     1302.70     1144.18     71.99 o
 -10   1   3     1305.80     1379.71     76.81 o
  -9  10   3     1305.80     1309.14     59.52 o
  -9  10  -3     1302.70     1387.93    187.06 o
   1   9   3     1305.79     1341.73    130.66 o
   1   9  -3     1302.70     1339.75     88.71 o
 -10   1  -3     1302.70     1237.15     95.51 o
 -10   1   3     1305.80     1321.32    111.39 o
   9 -10   4      781.54      833.23    112.51 o
  -1  -9  -4      780.25      810.56     70.57 o
  -1  -9   4      781.54      780.23    127.25 o
 -10   1   4      781.54      769.75     65.18 o
  -9  10   4      781.54      810.84    134.62 o
  -9  10  -4      780.26      943.48     98.34 o
   1   9   4      781.53      700.31     98.06 o
   1   9  -4      780.26      712.50     91.54 o
 -10   1  -4      780.26      716.75    106.85 o
 -10   1   4      781.54      622.66     60.08 o
   9 -10   5     1125.06     1200.85    140.29 o
  -1  -9  -5     1121.80     1078.69     66.04 o
  -1  -9   5     1125.06     1193.48     71.70 o
 -10   1   5     1125.06     1096.26    100.90 o
  -9  10   5     1125.06     1151.53    150.21 o
  -9  10  -5     1121.80     1153.80    144.54 o
   1   9   5     1125.06     1130.56     67.74 o
   1   9  -5     1121.80     1296.07    199.81 o
 -10   1  -5     1121.80     1130.27     55.55 o
  -1  -9  -6        1.35        9.07      5.10 o
   9 -10   6        1.16       10.20      8.50 o
  -1  -9   6        1.16       -0.85      6.80 o
 -10   1   6        1.16       20.40     12.19 o
  -9  10   6        1.16      -11.90     11.90 o
   1   9   6        1.16        8.79      7.94 o
  -9  10  -6        1.35       13.60      8.22 o
   1   9  -6        1.35       15.02     14.45 o
 -10   1  -6        1.35       -5.10      9.07 o
   9 -10   7      450.64      399.32     45.34 o
  -1  -9   7      450.64      423.40     58.38 o
 -10   1   7      450.64      408.95     95.79 o
  -9  10   7      450.64      549.52     57.81 o
   1   9   7      450.64      418.30     56.40 o
  -9  10  -7      448.80      484.05     54.70 o
   1   9  -7      448.80      441.83     69.43 o
 -10   1  -7      448.80      421.14     64.90 o
   9 -10   8        9.36       10.77      4.25 o
  -1  -9   8        9.36        5.10      8.22 o
 -10   1   8        9.36        8.22     12.19 o
  -9  10   8        9.36       15.30     14.17 o
   1   9   8        9.36       14.45     10.20 o
  -9  10  -8        7.95        7.65      7.08 o
 -10   1  -8        7.95       24.37     13.89 o
   9 -10   9       50.97       29.76     12.19 o
  -1  -9   9       50.97      100.32     26.07 o
 -10   1   9       50.97       78.50     25.22 o
  -9  10   9       50.97       45.63     13.32 o
  -9  10  -9       50.36       35.71      6.80 o
 -10   1  -9       50.36       11.90     14.17 o
  -9  10  -9       50.36       43.36     10.77 o
  -1  -9  10       11.66       45.91     26.07 o
 -10   1  10       11.66        9.64     14.45 o
  -9  10  10       11.66        2.83      8.79 o
  -9  10 -10       12.43       18.70      7.65 o
 -10   1 -10       12.43        7.37     14.45 o
  -9  10 -10       12.43       11.90      9.07 o
  -1  -9  11      149.04      150.20     28.62 o
 -10   1  11      149.03      109.11     26.64 o
  -9  10  11      149.04       82.18     29.19 o
 -10   1 -11      148.39       88.99     37.98 o
  -9  10 -11      148.39      140.00     23.81 o
 -10   1  12       29.91       32.31     22.67 o
  -9  10  12       29.91       13.04     10.20 o
 -10   1 -12       31.38       75.38     19.84 o
  -9  10 -12       31.38       20.12     13.60 o
   0 -10   0    15219.62    15965.38    365.18 o
 -10   0   0    15219.61    16711.64    366.89 o
 -10  10   0    15219.63    15986.66    363.77 o
   0  10   0    15219.62    15873.44    369.16 o
 -10   0   0    15219.61    16442.36    362.06 o
   0 -10  -1      579.03      721.27     90.69 o
   0 -10   1      579.32      610.74    118.46 o
 -10   0  -1      579.02      537.62     66.03 o
 -10   0   1      579.32      538.47     83.32 o
 -10  10   1      579.32      698.88     95.51 o
 -10  10  -1      579.03      541.59     86.72 o
   0  10   1      579.32      601.67    102.31 o
   0  10  -1      579.02      680.18     85.02 o
 -10   0   1      579.32      545.56     66.03 o
 -10   0  -1      579.02      586.94     73.40 o
   0 -10  -2     8678.11     9068.75    309.68 o
   0 -10   2     8694.86     8816.36    236.52 o
 -10   0  -2     8678.11     9021.96    204.47 o
 -10   0   2     8694.86     9367.39    225.46 o
 -10  10   2     8694.87     9267.28    241.91 o
 -10  10  -2     8678.11     8969.21    239.92 o
   0  10   2     8694.86     9042.67    225.46 o
   0  10  -2     8678.11     9250.25    238.79 o
 -10   0   2     8694.86     8895.49    203.90 o
 -10   0  -2     8678.11     9381.84    283.88 o
   0 -10  -3      400.20      378.63     61.78 o
   0 -10   3      400.09      395.35     70.85 o
 -10   0  -3      400.20      358.79     42.23 o
 -10   0   3      400.09      364.17     53.85 o
 -10  10   3      400.09      457.13     65.47 o
 -10  10  -3      400.20      422.27     52.71 o
   0  10   3      400.09      385.14     62.07 o
   0  10  -3      400.20      418.02     64.05 o
 -10   0   3      400.09      257.90     45.34 o
 -10   0  -3      400.20      375.79     51.58 o
  10 -10   4     6992.58     7835.31    195.37 o
   0 -10  -4     6982.18     7658.37    195.65 o
   0 -10   4     6992.57     8135.59    339.12 o
 -10   0   4     6992.57     7372.56    191.40 o
 -10  10   4     6992.58     7665.75    203.59 o
 -10  10  -4     6982.19     7654.69    192.25 o
   0  10   4     6992.57     7584.37    192.81 o
   0  10  -4     6982.18     7399.21    197.35 o
 -10   0  -4     6982.18     7237.87    264.55 o
  10 -10   5      116.35      118.18     24.37 o
   0 -10  -5      116.38      113.08     20.40 o
   0 -10   5      116.35      116.19     13.89 o
 -10   0   5      116.35       95.50     30.61 o
 -10  10   5      116.35      106.56     23.24 o
 -10  10  -5      116.38       96.64     15.02 o
   0  10   5      116.34      116.76     11.90 o
   0  10  -5      116.38      156.72     22.39 o
 -10   0  -5      116.38      179.39     19.55 o
  10 -10   6     1469.77     1562.80     73.97 o
   0 -10  -6     1472.48     1477.78    207.18 o
   0 -10   6     1469.77     1418.82     94.10 o
 -10   0   6     1469.77     1560.54    211.15 o
 -10  10   6     1469.77     1690.91    212.57 o
 -10  10  -6     1472.48     1617.79    120.74 o
   0  10   6     1469.77     1377.44    156.73 o
   0  10  -6     1472.47     1435.55    193.30 o
 -10   0  -6     1472.47     1273.71    188.48 o
  10 -10   7      195.18      197.24     30.04 o
   0 -10   7      195.18      179.96     27.21 o
 -10   0   7      195.18      232.10     33.72 o
 -10  10   7      195.18      242.02     40.24 o
   0  10   7      195.18      186.19     21.25 o
 -10  10  -7      195.34      139.15     18.99 o
   0  10  -7      195.34      240.89     41.66 o
 -10   0  -7      195.34      160.12     33.44 o
  10 -10   8     2676.11     2967.97     93.54 o
   0 -10   8     2676.12     3146.54    171.49 o
 -10   0   8     2676.11     3048.19    231.58 o
 -10  10   8     2676.12     3091.84    111.39 o
   0  10   8     2676.11     3140.88    100.34 o
 -10  10  -8     2675.32     2976.48    217.69 o
   0  10  -8     2675.32     2984.98    107.71 o
 -10   0  -8     2675.32     2911.00    239.80 o
 -10  10  -8     2675.32     2991.50    214.85 o
   0 -10   9      196.87      160.40     30.89 o
 -10   0   9      196.87      185.34     37.41 o
 -10  10   9      196.87      175.42     35.99 o
   0  10   9      196.87      117.61     28.06 o
   0  10  -9      196.79      139.15     31.74 o
 -10   0  -9      196.79      144.53     49.31 o
 -10  10  -9      196.79      146.23     55.55 o
   0 -10  10      371.56      301.54     64.62 o
 -10   0  10      371.56      393.64     70.00 o
 -10  10  10      371.56      242.59     78.22 o
   0  10 -10      375.75      321.66     56.68 o
 -10   0 -10      375.75      281.98     41.66 o
 -10  10 -10      375.75      330.73     77.08 o
   0 -10  11      221.41      129.51     28.91 o
 -10   0  11      221.41      253.07     56.68 o
 -10  10  11      221.41      141.70     46.76 o
   0  10 -11      221.46      158.42     41.94 o
 -10   0 -11      221.46      206.60     38.26 o
 -10  10 -11      221.46      148.78     44.78 o
   0 -10  12       38.05       22.67     15.02 o
 -10   0  12       38.05       52.43     22.95 o
 -10  10  12       38.05       13.32      9.64 o
   0  10 -12       40.47       56.96     18.42 o
 -10   0 -12       40.47       22.67     12.19 o
 -10  10 -12       40.47       25.22     18.42 o
   1 -11   0       17.71        5.95     13.89 o
 -10  -1   0       17.71       -2.83      5.95 o
 -11  10   0       17.71       19.55     11.34 o
  -1  11   0       17.71       16.44      9.64 o
 -10  -1   0       17.71        1.70      5.95 o
   1 -11  -1       18.36       21.54     15.02 o
   1 -11   1       18.24       40.53     11.05 o
 -10  -1  -1       18.36        1.98      4.25 o
 -10  -1   1       18.24        7.94      3.68 o
 -11  10   1       18.24       18.99      9.64 o
 -11  10  -1       18.36       13.32     11.34 o
  -1  11   1       18.24        9.92      7.65 o
  -1  11  -1       18.36        7.94     13.89 o
 -10  -1   1       18.24        9.92      4.25 o
 -10  -1  -1       18.36        1.70      6.23 o
   1 -11  -2       19.04       30.32     12.19 o
   1 -11   2       20.82       37.41     15.02 o
 -10  -1  -2       19.04       11.62      5.38 o
 -10  -1   2       20.82        8.79      9.35 o
 -11  10   2       20.82       11.62     13.04 o
 -11  10  -2       19.04        8.50      7.37 o
  -1  11   2       20.82        4.82      8.79 o
  -1  11  -2       19.04       36.27     10.49 o
 -10  -1   2       20.82        7.65      4.25 o
 -10  -1  -2       19.04       16.44      3.12 o
   1 -11  -3      305.30      276.88     55.55 o
   1 -11   3      305.95      313.44     31.74 o
 -10  -1   3      305.95      297.85     46.19 o
 -11  10   3      305.95      335.83     70.00 o
 -11  10  -3      305.30      252.23     41.09 o
  -1  11   3      305.95      227.57     42.79 o
  -1  11  -3      305.30      384.29     53.28 o
 -10  -1  -3      305.30      303.52     56.11 o
   1 -11  -4       52.02       61.50     16.72 o
   1 -11   4       53.78       82.47     14.17 o
 -10  -1   4       53.78       47.04     12.19 o
 -11  10   4       53.78       72.55     17.57 o
 -11  10  -4       52.02       65.18     15.87 o
  -1  11   4       53.78       56.11     14.74 o
  -1  11  -4       52.02       53.56     18.42 o
 -10  -1  -4       52.02       44.78      7.65 o
   1 -11  -5        4.87       21.25      9.07 o
   1 -11   5        4.87       12.75      7.65 o
 -10  -1   5        4.87        1.42      6.23 o
 -11  10   5        4.87        5.67      9.35 o
 -11  10  -5        4.87       14.17      8.22 o
  -1  11   5        4.87        5.95      7.08 o
  -1  11  -5        4.87        8.22      9.07 o
 -10  -1  -5        4.87       11.05     11.90 o
   1 -11  -6      341.82      343.76     52.71 o
   1 -11   6      339.54      297.29     60.08 o
 -10  -1   6      339.54      382.87     54.98 o
 -11  10   6      339.54      388.83     75.10 o
 -11  10  -6      341.82      297.29     41.09 o
  -1  11   6      339.54      291.62     51.58 o
  -1  11  -6      341.82      391.09     65.47 o
 -10  -1  -6      341.82      405.55     50.45 o
   1 -11   7       12.68       19.84      9.92 o
 -10  -1   7       12.68        0.00      9.92 o
 -11  10   7       12.68       29.19      7.08 o
 -11  10  -7       12.74       26.92      8.50 o
  -1  11   7       12.68        5.95      5.67 o
  -1  11  -7       12.74        6.23      9.35 o
 -10  -1  -7       12.74        7.65     11.34 o
   1 -11   8      228.74      311.45     61.21 o
 -10  -1   8      228.74      278.30     53.56 o
 -11  10   8      228.74      254.21     51.30 o
  -1  11   8      228.74      211.41     48.18 o
  -1  11  -8      233.06      232.95     45.91 o
 -10  -1  -8      233.07      290.77     49.31 o
 -11  10  -8      233.06      234.09     46.48 o
   1 -11   9      135.78       82.18     19.55 o
 -10  -1   9      135.78      135.18     24.37 o
 -11  10   9      135.78      149.35     36.27 o
  -1  11   9      135.78      140.56     23.24 o
  -1  11  -9      136.21      148.78     27.21 o
 -10  -1  -9      136.21      115.63     47.89 o
 -11  10  -9      136.21       76.52     19.27 o
   1 -11  10      146.43       94.37     22.39 o
 -10  -1  10      146.43       88.14     23.52 o
 -11  10  10      146.43       67.45     21.25 o
  -1  11 -10      148.04       88.42     28.62 o
 -10  -1 -10      148.04       90.12     20.97 o
 -11  10 -10      148.04      139.15     31.46 o
   1 -11  11        6.47       45.34     12.47 o
 -10  -1  11        6.47        1.70     13.32 o
 -11  10  11        6.47       16.44      9.64 o
  -1  11 -11        6.38       11.90     11.05 o
 -10  -1 -11        6.38        8.79      5.38 o
 -11  10 -11        6.38        2.83      9.35 o
   2 -11   0     3525.25     3508.28    169.80 o
  -9  -2   0     3525.24     3610.90    128.70 o
 -11   9   0     3525.26     3496.09    107.15 o
  -2  11   0     3525.25     3773.90    118.49 o
  -9  -2   0     3525.24     3708.70    119.34 o
   2 -11  -1      182.36      225.02     26.64 o
   2 -11   1      178.04      242.02     43.36 o
  -9  -2  -1      182.37      203.20     32.31 o
  -9  -2   1      178.05      198.66     36.27 o
 -11   9   1      178.04      163.52     34.29 o
 -11   9  -1      182.37      185.63     26.07 o
  -2  11   1      178.04      191.01     28.06 o
  -2  11  -1      182.36      261.29     26.07 o
  -9  -2  -1      182.37      233.52     35.14 o
   2 -11  -2      674.26      733.18    103.44 o
   2 -11   2      671.43      845.13    113.93 o
  -9  -2  -2      674.26      734.88     90.69 o
  -9  -2   2      671.43      687.55    113.08 o
 -11   9   2      671.43      676.50     85.02 o
 -11   9  -2      674.26      772.01    103.73 o
  -2  11   2      671.43      703.42     93.24 o
  -2  11  -2      674.26      791.84    109.11 o
  -9  -2  -2      674.26      814.52     94.09 o
   2 -11  -3      600.49      575.88    129.80 o
   2 -11   3      607.82      691.51    102.31 o
  -9  -2  -3      600.49      538.47     81.62 o
  -9  -2   3      607.82      513.82     76.80 o
 -11   9   3      607.82      554.91    102.88 o
 -11   9  -3      600.49      631.43     85.02 o
  -2  11   3      607.82      605.07    108.54 o
  -2  11  -3      600.49      644.18     98.06 o
  -9  -2  -3      600.49      617.26     86.72 o
   2 -11  -4      220.12      224.17     38.54 o
   2 -11   4      217.96      207.73     28.06 o
  -9  -2   4      217.95      228.14     33.72 o
 -11   9   4      217.95      217.08     52.43 o
 -11   9  -4      220.12      158.14     20.12 o
  -2  11   4      217.95      223.03     45.63 o
  -2  11  -4      220.12      219.07     27.21 o
  -9  -2  -4      220.12      214.82     31.74 o
   2 -11  -5      513.33      613.85     51.30 o
   2 -11   5      517.99      555.19     96.36 o
  -9  -2   5      517.99      511.83     92.67 o
 -11   9   5      517.99      474.42     98.62 o
 -11   9  -5      513.34      494.26     64.62 o
  -2  11   5      517.98      502.19     82.47 o
  -2  11  -5      513.34      622.36     97.21 o
  -9  -2  -5      513.33      524.30     89.27 o
   2 -11  -6       67.77       83.32     15.02 o
   2 -11   6       67.48       82.18     15.87 o
  -9  -2   6       67.48       27.77     18.14 o
 -11   9   6       67.48       20.12     18.42 o
 -11   9  -6       67.77       57.81     13.32 o
  -2  11   6       67.48       52.71     20.40 o
  -2  11  -6       67.77       73.40     18.99 o
  -9  -2  -6       67.77       62.06      7.65 o
   2 -11   7     1843.30     2121.77    140.01 o
  -9  -2   7     1843.30     2110.71    157.02 o
 -11   9   7     1843.30     1922.80    221.93 o
  -2  11   7     1843.29     2046.94     85.03 o
 -11   9  -7     1831.94     2028.80    119.89 o
  -2  11  -7     1831.94     1936.12     80.49 o
  -9  -2  -7     1831.93     1985.15    102.32 o
 -11   9  -7     1831.94     1959.64     97.22 o
   2 -11   8       72.51       54.70     18.14 o
  -9  -2   8       72.51       41.94     22.95 o
 -11   9   8       72.51       62.06     19.84 o
  -2  11   8       72.51       33.72     12.75 o
  -2  11  -8       72.39       44.49     15.30 o
  -9  -2  -8       72.39       67.16     11.34 o
 -11   9  -8       72.39       43.93     23.81 o
   2 -11   9      912.44      944.04    103.45 o
  -9  -2   9      912.44      851.93    155.88 o
 -11   9   9      912.44      793.27    168.91 o
  -2  11   9      912.44      735.74    150.21 o
  -2  11  -9      904.93      802.05    154.46 o
  -9  -2  -9      904.92      852.78    111.10 o
 -11   9  -9      904.93      952.54     75.95 o
   2 -11  10       66.78       29.76     15.59 o
  -9  -2  10       66.78       54.98     18.42 o
 -11   9  10       66.78       45.34     23.81 o
  -2  11  10       66.78       28.34     15.59 o
  -2  11 -10       69.46       73.12     20.69 o
  -9  -2 -10       69.46       27.49     13.89 o
 -11   9 -10       69.46       30.89     20.12 o
   2 -11  11      903.88      787.60    142.27 o
  -9  -2  11      903.87      895.01    187.90 o
 -11   9  11      903.88      810.27    184.78 o
  -2  11 -11      895.95      818.77    116.76 o
  -9  -2 -11      895.95      874.04    162.96 o
 -11   9 -11      895.95      862.42    166.93 o
   2 -11  12      113.45      103.72     26.64 o
  -9  -2  12      113.46       86.44     39.11 o
 -11   9  12      113.45      151.62     29.19 o
  -2  11 -12      117.70      155.02     24.94 o
 -11   9 -12      117.70      126.11     40.81 o
   3 -11   0      358.12      401.58     66.03 o
  -8  -3   0      358.12      496.24     78.79 o
 -11   8   0      358.12      412.63     61.21 o
  -3  11   0      358.12      408.10     58.66 o
   3 -11  -1      142.23      117.04     24.37 o
   3 -11   1      142.30      138.86     26.07 o
  -8  -3  -1      142.23      140.56     17.00 o
  -8  -3   1      142.30      113.36     18.14 o
 -11   8   1      142.30      147.37     20.97 o
 -11   8  -1      142.23      109.11     12.19 o
  -3  11   1      142.30      156.44     20.97 o
  -3  11  -1      142.23      122.71     18.70 o
   3 -11  -2     1166.11     1301.19    116.77 o
   3 -11   2     1165.79     1261.79    118.75 o
  -8  -3  -2     1166.12     1178.18     77.09 o
  -8  -3   2     1165.79     1262.92     65.47 o
 -11   8   2     1165.79     1304.02    164.95 o
 -11   8  -2     1166.11     1393.86    136.61 o
  -3  11   2     1165.79     1246.48    133.77 o
  -3  11  -2     1166.11     1070.20    152.76 o
   3 -11  -3      417.59      414.34     81.90 o
   3 -11   3      417.46      427.37     53.85 o
  -8  -3  -3      417.59      386.00     56.68 o
  -8  -3   3      417.46      444.66     78.50 o
 -11   8   3      417.46      396.48     67.17 o
 -11   8  -3      417.59      386.28     47.61 o
  -3  11   3      417.46      386.56     53.00 o
  -3  11  -3      417.59      476.40     60.65 o
   8   3   3      417.46      361.34     40.53 o
  -8  -3  -3      417.59      404.70     45.91 o
   3 -11  -4       15.64       25.22      4.82 o
   3 -11   4       14.05       34.86     13.32 o
  -8  -3  -4       15.64       17.29      7.08 o
  -8  -3   4       14.05       11.34      8.50 o
 -11   8   4       14.05       28.62     18.70 o
 -11   8  -4       15.64       -0.85      7.08 o
  -3  11   4       14.05        9.07      9.35 o
  -3  11  -4       15.64        7.37     11.62 o
  -8  -3  -4       15.64       16.72      9.07 o
   3 -11  -5      953.04      864.70    164.38 o
   3 -11   5      953.68     1095.11     57.25 o
  -8  -3   5      953.68      952.84    141.42 o
 -11   8   5      953.68     1011.22    170.33 o
 -11   8  -5      953.04      960.21     77.09 o
  -3  11   5      953.68      989.40    133.20 o
  -3  11  -5      953.05     1109.57    156.16 o
  -8  -3  -5      953.04     1063.09    132.35 o
 -11   8  -5      953.04     1054.02    145.11 o
   3 -11   6      795.41      911.45    140.29 o
  -8  -3   6      795.41      826.14    132.35 o
 -11   8   6      795.41      876.31    129.52 o
 -11   8  -6      792.12      764.36     79.35 o
  -3  11   6      795.41      714.19    152.47 o
  -3  11  -6      792.12      839.75    120.45 o
  -8  -3  -6      792.12      835.78     99.19 o
 -11   8  -6      792.12      774.28     93.53 o
   3 -11   7       13.63        3.12      9.92 o
  -8  -3   7       13.63       -1.42     11.05 o
 -11   8   7       13.63       28.34     14.45 o
 -11   8  -7       13.49        0.85      2.55 o
  -3  11   7       13.63       22.10     12.19 o
  -3  11  -7       13.49        8.50     12.19 o
  -8  -3  -7       13.49        3.68      8.79 o
 -11   8  -7       13.49       10.49     10.49 o
   3 -11   8      222.57      188.46     30.61 o
  -8  -3   8      222.57      130.36     28.91 o
 -11   8   8      222.57      202.35     35.14 o
  -3  11   8      222.57      162.10     34.86 o
  -3  11  -8      220.82      179.11     33.72 o
  -8  -3  -8      220.83      185.06     33.72 o
 -11   8  -8      220.82      149.63     25.79 o
   3 -11   9       35.93       48.74     12.75 o
  -8  -3   9       35.93       33.44     14.74 o
 -11   8   9       35.93        3.97     15.59 o
  -3  11   9       35.93       36.27      8.50 o
  -3  11  -9       36.13       33.44     19.84 o
 -11   8  -9       36.13        0.85      7.37 o
   3 -11  10      435.03      463.36     50.16 o
  -8  -3  10      435.04      432.75    115.06 o
 -11   8  10      435.03      530.24    109.11 o
  -3  11  10      435.03      313.44     85.02 o
  -3  11 -10      432.48      382.31     47.33 o
 -11   8 -10      432.48      330.73     67.17 o
  -8  -3  11       75.60       25.79     17.85 o
 -11   8  11       75.60       64.05     26.07 o
  -3  11  11       75.60       18.70      8.50 o
  -3  11 -11       75.41       94.37     24.37 o
 -11   8 -11       75.40       26.92     14.17 o
   3 -11  12       34.17       45.34     10.49 o
  -8  -3  12       34.17       32.02     13.89 o
 -11   8  12       34.17       47.89     19.55 o
  -3  11 -12       36.73       22.10     10.20 o
 -11   8 -12       36.73       15.59     11.62 o
   4 -11   0     1339.56     1498.47     73.97 o
  -7  -4   0     1339.56     1403.52     83.33 o
 -11   7   0     1339.56     1518.88     88.43 o
  -4  11   0     1339.56     1397.57     69.44 o
   4 -11  -1      586.25      592.89     51.86 o
   4 -11   1      580.38      664.02    110.25 o
  -7  -4  -1      586.24      633.98     93.52 o
  -7  -4   1      580.38      643.34     34.86 o
 -11   7   1      580.38      760.67    108.83 o
 -11   7  -1      586.25      652.12     86.16 o
  -4  11   1      580.38      691.51    119.88 o
  -4  11  -1      586.24      744.23    107.13 o
   4 -11  -2      377.01      376.08     86.44 o
   4 -11   2      383.41      514.94     78.50 o
  -7  -4  -2      377.01      441.26     60.08 o
  -7  -4   2      383.41      484.62     63.20 o
 -11   7   2      383.41      445.23     68.58 o
 -11   7  -2      377.01      418.87     57.53 o
  -4  11   2      383.41      450.61     81.05 o
  -4  11  -2      377.01      465.06     64.05 o
   7   4   2      383.41      407.53     60.65 o
   4 -11  -3     3335.70     3210.32    147.12 o
   4 -11   3     3315.78     3422.91    191.91 o
  -7  -4  -3     3335.70     3503.14    151.37 o
  -7  -4   3     3315.78     3447.01    106.59 o
 -11   7   3     3315.78     3256.52    102.62 o
 -11   7  -3     3335.70     3520.43     98.93 o
  -4  11   3     3315.78     3454.38    108.85 o
  -4  11  -3     3335.70     3634.39    115.09 o
   7   4   3     3315.78     3652.81     99.50 o
   4 -11   4       72.68      102.02     20.69 o
  -7  -4  -4       69.35       79.35     12.47 o
  -7  -4   4       72.68      102.31     21.25 o
 -11   7   4       72.68       58.66     17.57 o
 -11   7  -4       69.35       79.35     13.32 o
  -4  11   4       72.68       72.55      9.35 o
  -4  11  -4       69.35      129.80     26.64 o
   7   4   4       72.68       78.22     17.85 o
 -11   7  -4       69.35       43.36     12.47 o
   4 -11   5      282.03      300.12     40.81 o
  -7  -4   5      282.03      337.53     53.00 o
 -11   7   5      282.04      260.73     46.48 o
 -11   7  -5      283.93      235.79     38.54 o
  -4  11   5      282.03      303.80     42.51 o
  -4  11  -5      283.93      280.57     31.17 o
 -11   7  -5      283.93      292.47     35.71 o
   4 -11   6      437.57      508.99     51.30 o
  -7  -4   6      437.57      509.56     84.17 o
 -11   7   6      437.57      462.80     75.95 o
 -11   7  -6      440.26      426.24     61.78 o
  -4  11   6      437.57      458.26     75.67 o
  -4  11  -6      440.26      500.21     74.25 o
 -11   7  -6      440.26      525.15     79.35 o
   4 -11   7     1475.81     1514.34     80.78 o
  -7  -4   7     1475.81     1582.08     71.42 o
 -11   7   7     1475.81     1550.33    209.45 o
  -4  11   7     1475.81     1517.46    115.07 o
  -4  11  -7     1487.18     1530.78    213.70 o
 -11   7  -7     1487.18     1517.74     88.71 o
   4 -11   8      167.29      158.70     18.42 o
  -7  -4   8      167.29      198.09     32.31 o
 -11   7   8      167.29       87.29     22.10 o
  -4  11   8      167.29      153.88     19.84 o
  -4  11  -8      175.08      164.37     39.96 o
 -11   7  -8      175.08      155.30     34.86 o
   4 -11   9      704.31      666.29    115.06 o
  -7  -4   9      704.31      794.67    138.02 o
 -11   7   9      704.31      929.86    169.48 o
  -4  11   9      704.31      658.92    106.28 o
  -4  11  -9      709.84      692.65     97.21 o
 -11   7  -9      709.84      802.33    104.86 o
   4 -11  10      972.16     1019.43     84.46 o
  -7  -4  10      972.16      951.98    205.47 o
 -11   7  10      972.16     1322.12    197.25 o
  -4  11  10      972.16      828.41    157.58 o
  -4  11 -10      976.89      950.00    165.51 o
 -11   7 -10      976.89     1096.52    220.49 o
   4 -11  11      354.17      272.63     46.48 o
  -7  -4  11      354.17      392.23     56.11 o
 -11   7  11      354.17      353.12     77.65 o
  -4  11  11      354.17      332.71     63.77 o
  -4  11 -11      358.42      380.32     67.45 o
 -11   7 -11      358.42      393.93     89.84 o
   4 -11  12      358.28      265.26     60.36 o
  -7  -4  12      358.28      293.04     40.81 o
 -11   7  12      358.28      472.99    101.46 o
  -4  11  12      358.28      282.27     89.27 o
  -4  11 -12      362.59      295.02     51.30 o
 -11   7 -12      362.59      295.59     60.36 o
   5 -11   0      539.84      439.00     84.74 o
  -6  -5   0      539.85      561.15     87.29 o
 -11   6   0      539.84      467.90     65.47 o
  -5  11   0      539.84      519.48     74.54 o
   5 -11  -1       73.15       71.70     19.55 o
   5 -11   1       73.82       54.41     16.15 o
  -6  -5  -1       73.15       75.67     10.77 o
  -6  -5   1       73.82       50.44     21.82 o
 -11   6   1       73.82       95.22     16.72 o
  -5  11   1       73.82       83.60     24.09 o
  -5  11  -1       73.15       45.34      7.08 o
   6   5   1       73.82       58.38      8.22 o
   5 -11  -2       81.71       60.65     21.25 o
   5 -11   2       80.95       48.74     12.75 o
  -6  -5  -2       81.71      102.87     16.44 o
  -6  -5   2       80.95      115.91     24.66 o
 -11   6   2       80.95       94.94     24.94 o
 -11   6  -2       81.71       76.80     10.77 o
  -5  11   2       80.95       87.00     13.60 o
  -5  11  -2       81.71      128.38     29.19 o
   6   5   2       80.95       94.37     17.57 o
 -11   6  -2       81.71      116.19     16.44 o
   5 -11  -3      766.16      787.32     42.80 o
   5 -11   3      769.67      979.75    112.80 o
  -6  -5  -3      766.16      804.32    105.71 o
  -6  -5   3      769.67      764.36     55.83 o
 -11   6   3      769.67      789.87    107.98 o
 -11   6  -3      766.16      701.73     85.59 o
  -5  11   3      769.67      836.06    122.72 o
  -5  11  -3      766.16      933.56    108.55 o
   6   5   3      769.67      800.07     62.07 o
 -11   6  -3      766.16      744.81     85.87 o
   5 -11  -4      280.25      276.03     40.81 o
   5 -11   4      281.75      353.68     50.73 o
  -6  -5  -4      280.25      251.38     43.64 o
  -6  -5   4      281.74      314.86     61.21 o
 -11   6   4      281.75      359.07     54.13 o
 -11   6  -4      280.25      286.23     37.41 o
  -5  11   4      281.74      254.21     41.38 o
  -5  11  -4      280.25      310.04     46.48 o
   6   5   4      281.74      276.88     51.30 o
 -11   6  -4      280.25      282.83     35.14 o
  -6  -5  -5       52.82       15.02      7.37 o
   5 -11   5       53.63       30.32      8.50 o
  -6  -5   5       53.63       56.40     24.09 o
 -11   6   5       53.63       41.09     15.30 o
 -11   6  -5       52.82       35.71      3.40 o
  -5  11   5       53.63       40.24      8.22 o
   6   5   5       53.63       21.25      6.80 o
  -5  11  -5       52.82       34.86     11.05 o
 -11   6  -5       52.82       60.65     17.57 o
   5 -11   6      196.92      149.35     25.79 o
  -6  -5   6      196.92      175.99     32.02 o
 -11   6   6      196.92      153.32     31.17 o
  -5  11   6      196.92      202.91     36.84 o
  -5  11  -6      195.62      217.65     32.59 o
 -11   6  -6      195.62      276.31     30.04 o
   5 -11   7      172.95      187.33     28.62 o
  -6  -5   7      172.95      177.69     30.04 o
 -11   6   7      172.95      212.55     30.32 o
  -5  11   7      172.95      223.88     37.69 o
  -5  11  -7      173.77      179.39     26.92 o
 -11   6  -7      173.77      151.33     29.76 o
   5 -11   8      727.08      756.42     77.65 o
  -6  -5   8      727.07      826.99     72.27 o
 -11   6   8      727.08      663.46    128.67 o
  -5  11   8      727.08      755.57     76.52 o
  -5  11  -8      718.06      763.50    151.62 o
 -11   6  -8      718.06      738.85    139.15 o
   5 -11   9       97.70       65.75      6.52 o
  -6  -5   9       97.70       67.16     22.39 o
 -11   6   9       97.70       47.33     18.70 o
  -5  11  -9       98.61       64.33     22.10 o
 -11   6  -9       98.61       84.45     23.81 o
   5 -11  10      890.10      968.13     80.21 o
  -6  -5  10      890.10      990.24     90.12 o
 -11   6  10      890.10     1124.57    193.29 o
  -5  11  10      890.10      748.20    199.52 o
  -5  11 -10      887.72      938.09    189.03 o
 -11   6 -10      887.72      917.40    193.00 o
   5 -11  11       46.37       30.04     13.04 o
  -6  -5  11       46.37       79.07     17.29 o
 -11   6  11       46.37       61.78     19.84 o
  -5  11  11       46.37       24.66     14.45 o
  -5  11 -11       45.67       39.39      5.67 o
 -11   6 -11       45.67       53.28     20.69 o
  -5  11 -11       45.67       22.10     18.14 o
   5 -11  12      766.74      594.02    147.37 o
  -6  -5  12      766.74      810.83    157.29 o
 -11   6  12      766.74      778.24    150.49 o
  -5  11  12      766.74      592.32    141.99 o
  -5  11 -12      762.19      669.97    112.80 o
 -11   6 -12      762.19      835.48    106.84 o
   6 -11   0     2221.13     2307.83    136.05 o
  -5  -6   0     2221.13     2150.23     92.69 o
 -11   5   0     2221.13     2317.75     92.69 o
  -6  11   0     2221.13     2471.38     86.73 o
   5   6   0     2221.13     2096.09     94.67 o
 -11   5   0     2221.13     2277.78    102.61 o
   6 -11  -1      237.66      270.08     54.13 o
   6 -11   1      235.46      261.86     34.29 o
  -5  -6  -1      237.65      267.81     45.91 o
  -5  -6   1      235.45      317.97     73.12 o
 -11   5   1      235.46      231.25     36.56 o
 -11   5  -1      237.66      260.73     30.61 o
  -6  11   1      235.45      259.03     37.41 o
  -6  11  -1      237.66      244.29     52.71 o
   5   6   1      235.45      295.87     53.00 o
 -11   5  -1      237.66      347.45     42.23 o
   6 -11  -2      176.98      185.34     30.61 o
   6 -11   2      173.90      160.12     22.67 o
  -5  -6  -2      176.98      147.65     20.12 o
  -5  -6   2      173.90      194.69     33.44 o
 -11   5   2      173.90      189.88     29.76 o
 -11   5  -2      176.98      166.92     21.54 o
  -6  11   2      173.90      189.31     29.76 o
  -6  11  -2      176.98      188.18     32.87 o
   5   6   2      173.90      160.12     19.55 o
 -11   5  -2      176.98      219.35     40.53 o
   6 -11  -3      103.35      146.23     19.84 o
   6 -11   3      103.88      141.13     19.84 o
  -5  -6  -3      103.34      107.41     16.72 o
  -5  -6   3      103.88       54.98     23.52 o
 -11   5   3      103.88      125.54     20.12 o
 -11   5  -3      103.35       83.32     10.49 o
  -6  11   3      103.88      119.59     21.82 o
  -6  11  -3      103.35       70.57     10.20 o
   5   6   3      103.88       91.82     24.37 o
 -11   5  -3      103.35      106.56     13.89 o
   6 -11   4      888.22      934.98     73.12 o
  -5  -6  -4      892.31      864.70     80.21 o
  -5  -6   4      888.21      897.29     63.77 o
 -11   5   4      888.22      864.98     70.57 o
 -11   5  -4      892.31      783.92    100.05 o
  -6  11   4      888.22      963.61    131.22 o
  -6  11  -4      892.31      893.89     49.88 o
   5   6   4      888.21      889.35     54.98 o
 -11   5  -4      892.31      921.10     50.16 o
  -5  -6  -5      546.16      514.38     66.88 o
   6 -11   5      538.71      519.77     58.95 o
  -5  -6   5      538.71      624.91    101.74 o
 -11   5   5      538.71      651.83    103.16 o
 -11   5  -5      546.16      489.44     63.48 o
  -6  11   5      538.71      626.61    100.33 o
   5   6   5      538.71      367.29     21.82 o
  -6  11  -5      546.16      602.52     88.71 o
 -11   5  -5      546.16      508.43     85.31 o
  -5  -6  -6      454.98      304.66     71.98 o
   6 -11   6      454.68      546.97     66.60 o
  -5  -6   6      454.68      416.89     76.24 o
 -11   5   6      454.68      447.21     67.17 o
  -6  11   6      454.68      460.25     68.58 o
  -6  11  -6      454.99      485.75     73.12 o
 -11   5  -6      454.98      445.51     60.08 o
   6 -11   7      155.51      167.49     37.12 o
  -5  -6   7      155.51      184.77     42.23 o
 -11   5   7      155.51      198.38     41.66 o
  -6  11   7      155.51      185.63     22.67 o
  -6  11  -7      154.82      174.01     33.72 o
 -11   5  -7      154.82      213.11     33.72 o
   6 -11   8      679.04      598.27     81.34 o
  -5  -6   8      679.04      751.03    138.30 o
 -11   5   8      679.04      567.67    107.13 o
  -6  11   8      679.04      579.00    102.03 o
  -6  11  -8      676.63      576.73    111.95 o
 -11   5  -8      676.63      739.69    109.96 o
   6 -11   9       57.34       40.53     13.32 o
  -5  -6   9       57.33       70.00     23.81 o
 -11   5   9       57.34       80.20     25.79 o
  -6  11   9       57.34       48.74     13.32 o
  -6  11  -9       58.33       49.59     11.90 o
 -11   5  -9       58.33       54.13     27.49 o
   6 -11  10     1659.36     1742.50    145.11 o
  -5  -6  10     1659.36     1927.86     99.77 o
 -11   5  10     1659.36     1983.41     88.15 o
  -6  11  10     1659.36     1664.27    138.03 o
  -6  11 -10     1651.01     1924.17    167.50 o
 -11   5 -10     1651.01     1905.18     96.65 o
   6 -11  11       65.89       68.86     19.55 o
  -5  -6  11       65.89       87.57     22.95 o
  -6  11  11       65.89       21.54      7.65 o
  -6  11 -11       64.78       37.69     12.47 o
 -11   5 -11       64.78      101.74     28.06 o
  -6  11 -11       64.78       27.49     16.15 o
   6 -11  12     1012.11      806.87    186.77 o
  -5  -6  12     1012.11     1026.80    181.38 o
 -11   5  12     1012.11     1112.39    167.50 o
  -6  11  12     1012.11      848.53    136.32 o
  -6  11 -12     1010.57      771.45    132.64 o
 -11   5 -12     1010.57      976.35    223.90 o
  -6  11 -12     1010.57     1015.75    157.86 o
   7 -11   0      151.54      151.90     17.85 o
  -4  -7   0      151.54      137.73     15.59 o
 -11   4   0      151.54      126.96     20.12 o
  -7  11   0      151.54      120.73     17.57 o
   4   7   0      151.54      118.74     16.15 o
 -11   4   0      151.54      188.46     27.21 o
   7 -11  -1      314.78      381.46     43.08 o
   7 -11   1      312.96      321.38     77.94 o
  -4  -7  -1      314.78      333.85     46.48 o
  -4  -7   1      312.96      356.24     47.33 o
 -11   4   1      312.96      315.71     45.91 o
 -11   4  -1      314.78      318.26     34.86 o
  -7  11   1      312.95      314.58     39.39 o
  -7  11  -1      314.78      360.77     65.75 o
   4   7   1      312.96      423.68     55.55 o
   4   7  -1      314.78      421.42     39.11 o
 -11   4  -1      314.78      386.56     47.61 o
 -11   4   1      312.96      421.13     56.68 o
   7 -11  -2     6340.35     6955.62    188.27 o
   7 -11   2     6342.96     6748.64    180.33 o
  -4  -7  -2     6340.33     6776.14    194.51 o
  -4  -7   2     6342.95     6437.59    207.55 o
 -11   4  -2     6340.34     6968.95    166.44 o
 -11   4   2     6342.95     6860.35    174.95 o
  -7  11   2     6342.96     7032.75    187.42 o
  -7  11  -2     6340.35     6492.03    175.23 o
   4   7   2     6342.94     6528.89    181.18 o
 -11   4  -2     6340.34     6779.26    197.35 o
 -11   4   2     6342.95     6734.17    182.04 o
   7 -11   3     1707.97     1689.55    111.96 o
  -4  -7  -3     1715.12     1810.86     65.47 o
  -4  -7   3     1707.97     1823.33     85.88 o
 -11   4  -3     1715.13     1801.50     55.84 o
 -11   4   3     1707.97     1715.06     78.79 o
  -7  11   3     1707.96     1827.30     72.56 o
  -7  11  -3     1715.13     1990.56    195.29 o
   4   7   3     1707.96     1677.93    149.09 o
 -11   4  -3     1715.13     1886.53     94.38 o
 -11   4   3     1707.97     1747.08     63.49 o
   7 -11   4     1084.62     1138.21    109.97 o
  -4  -7  -4     1078.46     1068.49     52.72 o
  -4  -7   4     1084.62     1192.34     58.95 o
 -11   4  -4     1078.46      903.25     70.85 o
 -11   4   4     1084.62     1176.19    134.06 o
  -7  11   4     1084.62     1280.48    112.80 o
  -7  11  -4     1078.46     1092.58    171.47 o
   4   7   4     1084.62     1208.50    144.26 o
 -11   4  -4     1078.46     1168.82     53.00 o
 -11   4   4     1084.62     1051.48     69.15 o
  -4  -7  -5     1845.46     1887.11     86.73 o
   7 -11   5     1838.99     1912.62    140.87 o
  -4  -7   5     1838.99     1920.55     78.79 o
 -11   4   5     1839.00     1896.74     88.72 o
  -7  11   5     1838.99     1994.25     78.23 o
   4   7   5     1838.99     1786.21    162.41 o
  -7  11  -5     1845.46     2078.71    150.50 o
 -11   4  -5     1845.46     1864.15     78.23 o
 -11   4   5     1839.00     1832.97    107.42 o
  -4  -7  -6     1712.92     1892.75     61.79 o
   7 -11   6     1712.33     1702.85    135.48 o
  -4  -7   6     1712.33     1943.20    150.50 o
 -11   4   6     1712.32     1919.68    128.39 o
  -7  11   6     1712.33     1785.90    104.30 o
   4   7   6     1712.32     1855.05     87.58 o
  -7  11  -6     1712.93     2076.98    208.04 o
 -11   4  -6     1712.93     2015.48     83.61 o
   7 -11   7     1381.14     1379.70    122.44 o
  -4  -7   7     1381.14     1459.91     89.56 o
 -11   4   7     1381.14     1448.86    191.59 o
  -7  11   7     1381.14     1540.69    185.64 o
  -7  11  -7     1386.11     1517.73    187.06 o
 -11   4  -7     1386.11     1435.82    214.27 o
   7 -11   8     1101.61     1161.16    112.52 o
  -4  -7   8     1101.61      999.04    170.62 o
 -11   4   8     1101.61     1114.96     83.04 o
  -7  11   8     1101.61     1016.33    117.90 o
  -7  11  -8     1110.71     1230.59    162.96 o
 -11   4  -8     1110.71     1139.90    141.14 o
   7 -11   9      258.95      175.42     22.96 o
  -4  -7   9      258.95      196.96     34.57 o
 -11   4   9      258.96      185.06     37.13 o
  -7  11   9      258.95      241.17     42.79 o
  -7  11  -9      260.77      283.97     54.13 o
 -11   4  -9      260.77      262.71     63.48 o
   7 -11  10      310.74      308.62     62.35 o
  -4  -7  10      310.74      337.81     66.60 o
 -11   4  10      310.74      374.37     53.85 o
  -7  11  10      310.74      356.52     59.80 o
  -7  11 -10      309.65      314.86     41.38 o
 -11   4 -10      309.66      367.29     74.53 o
  -7  11 -10      309.65      298.42     58.10 o
   7 -11  11       36.57       33.16      7.65 o
  -4  -7  11       36.57       28.34     12.75 o
 -11   4  11       36.57       26.07     12.19 o
  -7  11  11       36.57       13.89     13.60 o
  -7  11 -11       37.03       11.34      7.65 o
 -11   4 -11       37.03       21.25     18.42 o
  -7  11 -11       37.03       39.68     22.67 o
   7 -11  12      175.19      106.56     34.29 o
  -4  -7  12      175.19       91.54     26.64 o
 -11   4  12      175.19      194.69     38.26 o
  -7  11  12      175.19      106.27     39.39 o
  -7  11 -12      174.32      130.93     32.02 o
 -11   4 -12      174.32      118.18     36.56 o
  -7  11 -12      174.32      154.17     37.69 o
   8 -11   0     1702.88     1633.71     89.28 o
  -3  -8   0     1702.87     1777.13    100.62 o
 -11   3   0     1702.88     1620.67    139.45 o
  -8  11   0     1702.88     1542.73     99.20 o
   3   8   0     1702.87     1649.02     63.77 o
 -11   3   0     1702.88     1753.89     98.92 o
   8 -11  -1      300.73      372.67     43.08 o
   8 -11   1      305.36      303.52     41.66 o
  -3  -8  -1      300.73      448.91     73.68 o
  -3  -8   1      305.36      399.03     56.68 o
 -11   3  -1      300.73      310.89     40.53 o
 -11   3   1      305.36      332.71     56.68 o
  -8  11   1      305.36      378.34     56.96 o
  -8  11  -1      300.73      351.42     67.17 o
   3   8   1      305.36      412.35     54.41 o
   3   8  -1      300.73      389.39     53.00 o
 -11   3  -1      300.73      352.83     47.33 o
 -11   3   1      305.36      290.77     41.66 o
   8 -11   2       21.91       15.59      6.23 o
  -3  -8  -2       25.08       19.55      9.07 o
  -3  -8   2       21.91       24.37     10.77 o
 -11   3  -2       25.08       12.19      8.22 o
 -11   3   2       21.91       16.44      9.35 o
  -8  11   2       21.91       19.55     13.60 o
  -8  11  -2       25.08       21.82     11.34 o
   3   8   2       21.91        4.53      6.80 o
   3   8  -2       25.08       24.09     13.60 o
 -11   3  -2       25.08       19.84      5.38 o
 -11   3   2       21.91       12.47      9.07 o
   8 -11   3     1539.40     1656.08    221.07 o
  -3  -8  -3     1525.39     1667.69     80.21 o
  -3  -8   3     1539.40     1563.68     71.99 o
 -11   3  -3     1525.38     1452.86     77.38 o
 -11   3   3     1539.40     1553.47     86.73 o
  -8  11   3     1539.40     1758.96     71.99 o
  -8  11  -3     1525.38     1630.28    104.30 o
   3   8   3     1539.40     1611.01     87.01 o
   3   8  -3     1525.39     1882.25    208.04 o
 -11   3  -3     1525.38     1865.24    115.64 o
 -11   3   3     1539.40     1422.53     85.31 o
   8 -11   4       31.68       15.02     12.75 o
  -3  -8  -4       36.11       16.72      6.80 o
  -3  -8   4       31.68       24.66     12.19 o
 -11   3   4       31.68       50.73     20.40 o
  -8  11   4       31.68       24.37     13.04 o
  -8  11  -4       36.11       17.29     12.75 o
   3   8   4       31.68        5.67      8.22 o
 -11   3  -4       36.11       28.06     14.45 o
 -11   3   4       31.68        7.08      7.37 o
  -3  -8  -5      306.59      330.16     57.25 o
   8 -11   5      312.05      302.10     60.36 o
  -3  -8   5      312.05      355.67     52.43 o
 -11   3   5      312.05      323.93     51.30 o
  -8  11   5      312.05      379.19     59.80 o
   3   8   5      312.05      327.04     56.40 o
  -8  11  -5      306.58      265.26     50.45 o
 -11   3  -5      306.59      284.82     39.68 o
  -3  -8  -6        3.26        6.52      4.25 o
   8 -11   6        2.99       15.30     10.20 o
  -3  -8   6        2.99       -5.67     15.02 o
 -11   3   6        2.99       15.59      7.08 o
  -8  11   6        2.99       18.42      7.37 o
   3   8   6        2.99        4.82      6.23 o
  -8  11  -6        3.26       22.39      6.23 o
 -11   3  -6        3.26        4.82     12.47 o
   8 -11   7      688.52      772.00    115.06 o
  -3  -8   7      688.53      588.64    134.34 o
 -11   3   7      688.53      688.40     88.42 o
  -8  11   7      688.52      750.18     91.26 o
  -8  11  -7      679.76      666.01     98.06 o
 -11   3  -7      679.77      732.89    127.53 o
   8 -11   8       49.69       37.69     21.54 o
  -3  -8   8       49.69       36.84     20.40 o
 -11   3   8       49.69       32.31     15.02 o
  -8  11   8       49.69       44.49     15.30 o
  -8  11  -8       53.04       44.49     10.49 o
 -11   3  -8       53.04       53.84     21.54 o
   8 -11   9       23.85        9.07      7.94 o
  -3  -8   9       23.85       17.85     11.34 o
 -11   3   9       23.85        6.80      9.07 o
  -8  11   9       23.85       -1.42     13.60 o
  -8  11  -9       23.38       26.92     18.14 o
 -11   3  -9       23.38       16.72      6.80 o
   8 -11  10      416.62      382.03     64.05 o
  -3  -8  10      416.62      404.41     70.57 o
 -11   3  10      416.62      347.17     98.06 o
  -8  11  10      416.62      447.77     80.20 o
  -8  11 -10      421.43      389.39     76.80 o
 -11   3 -10      421.43      438.71     57.25 o
  -8  11 -10      421.43      330.73     83.32 o
   8 -11  11       82.55       41.94     11.62 o
  -3  -8  11       82.54      125.54     18.70 o
  -8  11  11       82.55       92.10     18.42 o
  -8  11 -11       83.99       46.48     19.84 o
 -11   3 -11       83.99       97.20     25.22 o
  -8  11 -11       83.99       56.11     28.06 o
  -3  -8  12      116.75       65.18     27.21 o
 -11   3  12      116.75       65.46     23.81 o
  -8  11  12      116.75       88.14     32.02 o
 -11   3 -12      122.64      163.52     28.91 o
  -2  -9   0      799.81      838.90     49.60 o
 -11   2   0      799.80      790.72    113.36 o
  -9  11   0      799.80     1116.64    138.02 o
   2   9   0      799.81     1026.52    149.36 o
 -11   2   0      799.80      827.85    118.75 o
   9 -11   1       46.89       63.76      9.35 o
  -2  -9  -1       47.71       39.68     15.30 o
  -2  -9   1       46.90       82.47     13.89 o
 -11   2  -1       47.71       63.76     11.90 o
 -11   2   1       46.89       32.31     11.05 o
  -9  11   1       46.89       44.21     17.85 o
  -9  11  -1       47.71       19.84      9.92 o
   2   9   1       46.90       77.08     13.04 o
   2   9  -1       47.71       75.95     18.42 o
 -11   2  -1       47.71       39.39      9.07 o
 -11   2   1       46.89       54.98      9.07 o
   9 -11   2      976.25     1059.69     79.36 o
  -2  -9  -2      978.23     1044.95     53.28 o
  -2  -9   2      976.25     1064.23     58.67 o
 -11   2  -2      978.23      953.13     63.49 o
 -11   2   2      976.25      975.80    150.49 o
  -9  11   2      976.25     1125.44    169.48 o
  -9  11  -2      978.23     1121.19    100.05 o
   2   9   2      976.25     1040.42    165.51 o
   2   9  -2      978.23     1171.36    149.93 o
 -11   2  -2      978.23     1057.99     48.75 o
 -11   2   2      976.25     1008.39     68.02 o
   9 -11   3     1073.98      990.54     99.76 o
  -2  -9  -3     1066.15     1081.52     57.25 o
  -2  -9   3     1073.98     1119.78     68.59 o
 -11   2  -3     1066.15      930.18     58.95 o
 -11   2   3     1073.99     1034.76    162.40 o
  -9  11   3     1073.98     1021.72     54.13 o
  -9  11  -3     1066.15     1218.41    119.04 o
   2   9   3     1073.98     1054.03     71.99 o
   2   9  -3     1066.15     1020.59    135.47 o
 -11   2  -3     1066.15     1143.87     60.65 o
 -11   2   3     1073.99     1030.79    118.75 o
   9 -11   4     2967.72     3220.66    102.90 o
  -2  -9  -4     2970.79     3242.20    149.38 o
  -2  -9   4     2967.72     3307.97    121.04 o
 -11   2   4     2967.73     3084.60    121.89 o
  -9  11   4     2967.73     3510.35    114.80 o
  -9  11  -4     2970.79     3212.16    102.61 o
   2   9   4     2967.72     3186.08     97.79 o
   2   9  -4     2970.79     3056.82    102.90 o
 -11   2  -4     2970.79     3232.57    165.82 o
  -2  -9  -5      882.93      801.21    132.07 o
   9 -11   5      890.08      760.11     63.48 o
  -2  -9   5      890.08      927.33     56.40 o
 -11   2   5      890.08      838.05    128.95 o
  -9  11   5      890.08      953.97    105.71 o
   2   9   5      890.08      821.33    144.82 o
  -9  11  -5      882.93      819.63    132.92 o
   2   9  -5      882.93      898.42     95.51 o
 -11   2  -5      882.93      930.73    126.97 o
  -2  -9  -6       13.23        7.08      6.80 o
   9 -11   6       14.00       27.77     10.77 o
  -2  -9   6       14.00       16.44     11.90 o
 -11   2   6       14.00       14.45      7.65 o
  -9  11   6       14.00       18.42     11.34 o
   2   9   6       14.00       11.34      4.25 o
  -9  11  -6       13.23        7.94     11.62 o
   2   9  -6       13.23       13.60      6.23 o
 -11   2  -6       13.23       18.99     11.34 o
   9 -11   7     1955.23     2213.05     81.63 o
 -11   2   7     1955.23     2054.61     83.90 o
  -9  11   7     1955.23     2143.61     87.30 o
   2   9   7     1955.22     1927.06    173.74 o
  -9  11  -7     1946.39     2355.90    191.88 o
 -11   2  -7     1946.39     2204.83     92.40 o
   9 -11   8      561.73      560.29     50.73 o
  -2  -9   8      561.73      490.86     96.07 o
 -11   2   8      561.73      461.10    144.82 o
  -9  11   8      561.72      501.63     65.47 o
  -9  11  -8      557.59      480.09     66.32 o
 -11   2  -8      557.59      599.12    107.69 o
   9 -11   9      243.60      245.99     37.41 o
  -2  -9   9      243.60      132.35     38.83 o
 -11   2   9      243.60      264.13     60.93 o
  -9  11   9      243.60      195.54     42.23 o
  -9  11  -9      240.87      201.50     30.32 o
 -11   2  -9      240.87      206.31     34.29 o
   9 -11  10      173.18      142.55     24.37 o
  -2  -9  10      173.18      174.01     37.41 o
 -11   2  10      173.18      170.60     33.72 o
  -9  11  10      173.18      128.10     42.51 o
  -9  11 -10      173.19      109.11     25.79 o
 -11   2 -10      173.19      192.71     32.02 o
  -9  11 -10      173.19      135.75     29.76 o
  -2  -9  11      201.47      205.18     31.46 o
 -11   2  11      201.47      225.58     37.69 o
  -9  11  11      201.47      106.27     24.09 o
 -11   2 -11      198.80      215.67     39.39 o
  -9  11 -11      198.80      150.48     21.82 o
 -11   2  12       71.58       90.97     21.25 o
  -9  11  12       71.57       26.36     15.02 o
 -11   2 -12       74.46       82.75     27.21 o
  -9  11 -12       74.46       22.10     18.70 o
  -1 -10   0     1931.76     1923.68     80.78 o
 -11   1   0     1931.76     1890.52     96.37 o
 -10  11   0     1931.77     1832.70     72.56 o
   1  10   0     1931.76     1772.33    102.89 o
 -11   1   0     1931.76     1920.00    157.87 o
  -1 -10  -1      258.40      304.65     38.83 o
  -1 -10   1      263.23      273.48     61.78 o
 -11   1  -1      258.40      252.79     42.79 o
 -11   1   1      263.24      244.86     32.02 o
 -10  11   1      263.23      330.16     56.68 o
 -10  11  -1      258.40      279.43     51.30 o
   1  10   1      263.23      311.74     30.61 o
   1  10  -1      258.40      271.21     36.28 o
 -11   1  -1      258.40      315.99     30.61 o
 -11   1   1      263.24      252.51     35.71 o
  -1 -10  -2       63.50       58.66     17.29 o
  -1 -10   2       69.19       77.65     10.77 o
 -11   1  -2       63.50       35.99     11.62 o
 -11   1   2       69.18       43.64     17.29 o
 -10  11   2       69.19      108.54     17.85 o
 -10  11  -2       63.50       84.74     18.99 o
   1  10   2       69.18      109.39     24.66 o
   1  10  -2       63.50      103.72     12.19 o
 -11   1  -2       63.50       76.23     13.04 o
 -11   1   2       69.18       36.84     13.04 o
  10 -11   3      241.08      290.20     62.35 o
  -1 -10  -3      235.70      257.04     48.74 o
  -1 -10   3      241.08      240.89     35.14 o
 -11   1   3      241.09      271.78     50.45 o
 -10  11   3      241.09      325.34     46.76 o
 -10  11  -3      235.70      275.75     47.89 o
   1  10   3      241.08      298.42     44.78 o
   1  10  -3      235.70      244.57     47.61 o
 -11   1   3      241.09      233.52     36.56 o
 -11   1  -3      235.70      265.26     40.53 o
  10 -11   4      143.26      140.00     24.66 o
  -1 -10  -4      137.10      141.98     43.08 o
  -1 -10   4      143.26      126.96     20.12 o
 -11   1   4      143.26      210.28     28.34 o
 -10  11   4      143.26      181.66     28.62 o
 -10  11  -4      137.10      115.34     22.96 o
   1  10   4      143.26      178.54     23.24 o
   1  10  -4      137.10      214.25     36.27 o
 -11   1  -4      137.10      150.20     14.45 o
  10 -11   5       84.34       93.80     14.45 o
  -1 -10  -5       84.87       86.44     22.10 o
  -1 -10   5       84.34      110.52     22.39 o
 -11   1   5       84.34      119.03     29.47 o
 -10  11   5       84.34      139.15     23.24 o
 -10  11  -5       84.87      102.59     16.72 o
   1  10   5       84.34      107.12     15.59 o
   1  10  -5       84.87       87.00     25.22 o
 -11   1  -5       84.88      123.56     26.36 o
  10 -11   6      152.61      145.95     20.12 o
  -1 -10  -6      151.35      206.88     26.36 o
  -1 -10   6      152.61      140.85     31.74 o
 -11   1   6      152.61      168.34     38.54 o
 -10  11   6      152.61      156.44     27.49 o
 -10  11  -6      151.35      159.55     30.89 o
   1  10   6      152.61      116.48     29.47 o
   1  10  -6      151.35       86.72     17.00 o
 -11   1  -6      151.35      165.22     23.81 o
  10 -11   7      250.34      228.14     34.57 o
  -1 -10   7      250.34      315.14     46.48 o
 -11   1   7      250.34      293.32     39.96 o
 -10  11   7      250.34      302.39     74.82 o
   1  10   7      250.34      220.20     43.08 o
 -10  11  -7      254.26      246.56     46.76 o
   1  10  -7      254.26      236.35     58.95 o
 -11   1  -7      254.26      236.07     36.84 o
  10 -11   8      127.09       98.06     20.12 o
  -1 -10   8      127.09       90.12     35.14 o
 -11   1   8      127.09       63.76     28.91 o
 -10  11   8      127.09      127.24     20.12 o
   1  10   8      127.09       66.60     22.10 o
 -10  11  -8      134.26      132.63     18.70 o
   1  10  -8      134.26       40.81     28.34 o
 -11   1  -8      134.26      156.43     26.36 o
  -1 -10   9      202.53      202.35     49.59 o
 -11   1   9      202.53      234.94     43.93 o
 -10  11   9      202.53      167.77     33.44 o
 -10  11  -9      205.77      168.05     42.51 o
   1  10  -9      205.77      164.37     58.66 o
 -11   1  -9      205.77      269.23     45.06 o
 -10  11  -9      205.77      221.90     49.31 o
  -1 -10  10      789.09      708.52    131.78 o
 -11   1  10      789.09      750.75    131.78 o
 -10  11  10      789.09      705.97    137.17 o
   1  10 -10      786.70      597.42    148.51 o
 -11   1 -10      786.70      874.03    131.50 o
 -10  11 -10      786.70      558.60    153.61 o
  -1 -10  11       57.86       51.58     13.60 o
 -11   1  11       57.86       32.31     16.72 o
 -10  11  11       57.86       48.74     15.59 o
   1  10 -11       59.45       30.61     24.94 o
 -11   1 -11       59.45       35.99     18.70 o
 -10  11 -11       59.45       47.89     17.00 o
   0 -11   0     1869.30     1885.40    108.56 o
 -11   0   0     1869.30     1990.56     97.78 o
 -11  11   0     1869.30     1978.08    212.29 o
   0  11   0     1869.30     2048.09     79.36 o
 -11   0   0     1869.30     2002.46    116.21 o
   0 -11  -1      106.18      130.65     18.14 o
   0 -11   1      109.05       94.37     19.55 o
 -11   0  -1      106.18      109.67     15.30 o
 -11   0   1      109.05       99.47     12.19 o
 -11  11   1      109.05      146.80     16.15 o
 -11  11  -1      106.18      129.23     23.52 o
   0  11   1      109.05      152.18     17.00 o
   0  11  -1      106.18       75.67     11.90 o
 -11   0   1      109.05       95.22     12.75 o
 -11   0  -1      106.18      118.46     14.45 o
   0 -11  -2       25.86        1.70      9.07 o
   0 -11   2       23.77       11.62     11.34 o
 -11   0  -2       25.86        5.10      4.82 o
 -11   0   2       23.77        8.22     11.62 o
 -11  11   2       23.77        7.37      7.94 o
 -11  11  -2       25.86       23.24     14.45 o
   0  11   2       23.77        8.22      7.08 o
   0  11  -2       25.86       14.45      9.64 o
 -11   0   2       23.77       10.20      5.95 o
 -11   0  -2       25.86       16.44      7.08 o
   0 -11  -3      357.40      410.36     63.20 o
   0 -11   3      362.76      358.22     59.51 o
 -11   0   3      362.76      362.47     70.28 o
 -11  11   3      362.76      395.63     79.07 o
 -11  11  -3      357.40      426.80     77.09 o
   0  11   3      362.76      304.94     60.93 o
   0  11  -3      357.40      370.41     55.83 o
 -11   0  -3      357.40      409.23     53.85 o
   0 -11  -4      416.98      429.35     57.81 o
   0 -11   4      413.91      389.39     67.17 o
 -11   0   4      413.91      389.68     56.40 o
 -11  11   4      413.91      464.21     73.12 o
 -11  11  -4      416.98      433.61     54.70 o
   0  11   4      413.91      403.56     63.77 o
   0  11  -4      416.98      532.80     72.27 o
 -11   0  -4      416.98      340.93     35.43 o
   0 -11  -5      130.85      185.91     34.29 o
   0 -11   5      129.54      164.37     34.86 o
 -11   0   5      129.54      172.30     26.36 o
 -11  11   5      129.54      168.90     47.61 o
 -11  11  -5      130.85      144.82     23.24 o
   0  11   5      129.54      166.07     24.37 o
   0  11  -5      130.85      137.45     26.07 o
 -11   0  -5      130.85      258.46     29.47 o
  11 -11   6      364.79      267.81     54.70 o
   0 -11  -6      360.65      296.72     49.88 o
   0 -11   6      364.79      452.59     68.30 o
 -11   0   6      364.79      342.06     89.84 o
 -11  11   6      364.79      369.55     66.88 o
 -11  11  -6      360.65      342.92     59.51 o
   0  11   6      364.78      318.26     70.28 o
   0  11  -6      360.65      425.67     68.02 o
 -11   0  -6      360.65      382.02     62.06 o
  11 -11   7      139.84       99.19     19.55 o
   0 -11   7      139.84      176.27     37.41 o
 -11   0   7      139.84      187.61     31.17 o
 -11  11   7      139.84       90.97     24.66 o
   0  11   7      139.84      110.24     32.02 o
 -11  11  -7      138.08      138.30     24.37 o
 -11   0  -7      138.08      238.05     30.89 o
   0 -11   8      199.64      155.87     44.49 o
 -11   0   8      199.64      180.24     36.84 o
 -11  11   8      199.64      103.16     38.54 o
   0  11   8      199.64      137.16     24.66 o
 -11  11  -8      195.47      119.59     24.37 o
   0  11  -8      195.47      179.96     35.14 o
 -11   0  -8      195.47      136.31     15.30 o
 -11  11  -8      195.47      147.65     37.13 o
   0 -11   9       37.80       34.86     10.49 o
 -11   0   9       37.80       24.37     13.32 o
 -11  11   9       37.80       42.51     14.45 o
   0  11  -9       37.10       36.84     19.27 o
 -11   0  -9       37.10       22.39     17.57 o
 -11  11  -9       37.10       70.85     21.82 o
   0 -11  10     3222.44     3453.00    177.44 o
 -11   0  10     3222.44     3719.45    133.51 o
 -11  11  10     3222.44     3178.06    411.00 o
   0  11 -10     3218.63     3646.88    171.49 o
 -11   0 -10     3218.62     3870.24    170.64 o
 -11  11 -10     3218.62     3636.40    265.31 o
   0 -11  11       56.05       34.01      8.79 o
 -11   0  11       56.05       35.99     30.61 o
 -11  11  11       56.05       79.35     15.87 o
   0  11 -11       57.11       41.94     13.04 o
 -11   0 -11       57.11       37.12     15.02 o
 -11  11 -11       57.12       32.02     12.47 o
   1 -12   0     2063.59     2133.99     99.77 o
 -11  -1   0     2063.60     2016.65    153.34 o
 -12  11   0     2063.60     2040.17     79.36 o
  -1  12   0     2063.59     2381.72    280.04 o
 -11  -1   0     2063.60     2023.74    132.36 o
   1 -12  -1       11.91       18.99     11.90 o
   1 -12   1       13.02       19.84      9.07 o
 -11  -1  -1       11.91        6.80      7.94 o
 -11  -1   1       13.03        5.95      9.07 o
 -12  11   1       13.03       22.95     15.59 o
 -12  11  -1       11.91       -1.70      8.50 o
  -1  12   1       13.03       -1.13      5.67 o
  -1  12  -1       11.91        0.00     13.60 o
 -11  -1   1       13.03        3.12      3.97 o
 -11  -1  -1       11.91       18.42      6.52 o
   1 -12  -2     1496.86     1565.64    134.34 o
   1 -12   2     1493.48     1641.03    140.01 o
 -11  -1   2     1493.48     1422.22     95.51 o
 -12  11   2     1493.48     1604.75    222.20 o
[truncated: 200,659 more chars]
